# Supplementary material for: 4-(2-Methyl­piperidin-1-ylcarbon­yl)pyridinium hexachloridoantimonate(V)
Source: Acta Crystallogr Sect E Struct Rep Online. 2009 Sep 16;65(Pt 10):m1219. doi: 10.1107/S1600536809036587 (PMC2970264; doi:10.1107/S1600536809036587)
Supplement: Supplementary file 2 [file e-65-m1219-Isup2.hkl]

# 
# h,k,l, Fc-squared, Fo-squared, sigma(Fo-squared) and status flag 
# 
data_I
_shelx_title ' 1 in P2(1)/n' 
_shelx_refln_list_code          4 
_shelx_F_calc_maximum      352.94 
_exptl_crystal_F_000      1056.00 
_reflns_d_resolution_high  0.8107 
 
loop_ 
 _symmetry_equiv_pos_as_xyz 
 'x, y, z' 
 '-x+1/2, y+1/2, -z+1/2' 
 '-x, -y, -z' 
 'x-1/2, -y-1/2, z-1/2' 
 
_cell_length_a     8.1067 
_cell_length_b    12.7000 
_cell_length_c    19.6767 
_cell_angle_alpha  90.000 
_cell_angle_beta   99.056 
_cell_angle_gamma  90.000 
 
_shelx_F_squared_multiplier     1.000 
 
loop_ 
 _refln_index_h 
 _refln_index_k 
 _refln_index_l 
 _refln_F_squared_calc 
 _refln_F_squared_meas 
 _refln_F_squared_sigma 
 _refln_observed_status 
   2   0   0    66695.27    69643.55   1339.04 o 
   4   0   0      666.00      415.17    207.96 o 
   6   0   0      967.92      986.53    110.87 o 
   8   0   0      466.49      438.67     74.56 o 
   1   1   0      731.40      710.64     18.02 o 
   2   1   0    29054.33    27985.68    622.96 o 
   3   1   0     5158.15     5200.09    208.96 o 
   4   1   0    15548.23    15952.98    640.65 o 
   5   1   0      677.91      576.48     29.76 o 
   6   1   0     2007.10     1456.58     90.87 o 
   7   1   0      570.36      384.48     38.43 o 
   8   1   0       17.36       95.56     44.70 o 
   9   1   0        2.96       55.71     83.60 o 
   0   2   0    20565.41    23174.89    245.12 o 
   1   2   0    54988.26    58219.79    908.12 o 
   2   2   0     1263.77      986.21     26.95 o 
   3   2   0    16453.31    16084.53    296.43 o 
   4   2   0      243.38      295.85     21.40 o 
   5   2   0       57.58       96.34     14.67 o 
   6   2   0      530.18      568.81     32.16 o 
   7   2   0     1244.86     1223.91     65.61 o 
   8   2   0       17.56       60.87     25.97 o 
   9   2   0      215.54      196.29     57.25 o 
   1   3   0       32.30       85.89      7.93 o 
   2   3   0     3072.28     2781.49     46.36 o 
   3   3   0    10460.00     9599.39    403.23 o 
   4   3   0       61.86      124.08     21.23 o 
   5   3   0     1763.45     1951.35     55.93 o 
   6   3   0       17.48       88.32     17.10 o 
   7   3   0     2002.03     2290.29    101.32 o 
   8   3   0        2.65       31.35     32.76 o 
   9   3   0       11.03        0.00     39.44 o 
   0   4   0     1720.67     1558.60     34.16 o 
   1   4   0     2936.93     3186.73     58.83 o 
   2   4   0      175.86      343.81     16.14 o 
   3   4   0      480.70      292.44     17.00 o 
   4   4   0      578.20      509.56     27.92 o 
   5   4   0       43.97       80.88     15.54 o 
   6   4   0       11.89       73.52     17.47 o 
   7   4   0      153.88      292.31     35.36 o 
   8   4   0      350.53      575.34     64.21 o 
   9   4   0      131.30       15.23     78.99 o 
   1   5   0      263.84      122.43      8.45 o 
   2   5   0       78.40       77.87     12.83 o 
   3   5   0      843.51      919.38     31.14 o 
   4   5   0     9438.17    10230.62    296.19 o 
   5   5   0       15.18       21.39     11.77 o 
   6   5   0     5308.49     6072.53    195.30 o 
   7   5   0      119.75      157.90     36.68 o 
   8   5   0      103.14      127.82     54.39 o 
   9   5   0       11.66        0.00     63.70 o 
   0   6   0    12606.22    14202.43    322.85 o 
   1   6   0      710.48      805.99     35.58 o 
   2   6   0     1669.92     1629.65     47.92 o 
   3   6   0      250.29      209.06     22.20 o 
   4   6   0     1261.95     1241.76     57.65 o 
   5   6   0      308.62      252.34     29.52 o 
   6   6   0      248.92      364.23     31.74 o 
   7   6   0      354.26      512.51     53.57 o 
   8   6   0      232.88      289.36     48.18 o 
   9   6   0       21.10       33.53     58.44 o 
   1   7   0     3885.34     3519.06    120.48 o 
   2   7   0      534.03      584.97     30.20 o 
   3   7   0    11033.62    11742.41    306.34 o 
   4   7   0     2293.11     2268.24     85.79 o 
   5   7   0     3643.94     3480.47    119.92 o 
   6   7   0     1668.85     1565.11     88.54 o 
   7   7   0      524.80      464.21     59.43 o 
   8   7   0       42.30       31.25     34.78 o 
   0   8   0      468.96      691.27     62.27 o 
   1   8   0    22673.10    24070.17    580.19 o 
   2   8   0      104.94      146.42     24.48 o 
   3   8   0     2648.43     2880.95     98.21 o 
   4   8   0       99.03      150.44     51.80 o 
   5   8   0      119.15      111.24     31.71 o 
   6   8   0        3.32       56.85     27.89 o 
   7   8   0      514.59      551.13     66.37 o 
   8   8   0        6.40        0.00     30.71 o 
   1   9   0      115.64      198.79     22.65 o 
   2   9   0      636.97      681.78     42.54 o 
   3   9   0     2907.21     2696.88    100.30 o 
   4   9   0     1115.22     1037.36     56.75 o 
   5   9   0     1415.34     1106.19     68.82 o 
   6   9   0      352.16      369.05    129.12 o 
   7   9   0      108.32      109.40     53.00 o 
   8   9   0        8.33       17.86     35.01 o 
   0  10   0     4937.64     4855.37    445.54 o 
   1  10   0      752.13      763.91     42.44 o 
   2  10   0     1486.71     1444.31     65.63 o 
   3  10   0      229.55      368.74     34.18 o 
   4  10   0       97.35      130.88     28.73 o 
   5  10   0        4.08       15.07     42.14 o 
   6  10   0       53.87       42.03     31.51 o 
   7  10   0       48.57        0.00     44.49 o 
   1  11   0      125.70      203.02     39.40 o 
   2  11   0      154.17      165.43     28.64 o 
   3  11   0       74.88      113.42     70.92 o 
   4  11   0      265.06      280.98     44.68 o 
   5  11   0       16.50        0.00     33.00 o 
   6  11   0      224.32      282.81     93.27 o 
   7  11   0       21.86       32.48     74.87 o 
   0  12   0      893.61     1043.64    107.45 o 
   1  12   0      325.64      485.97     67.29 o 
   2  12   0      134.92      135.89     34.30 o 
   3  12   0       84.19       67.96     26.50 o 
   4  12   0       15.61        1.95     22.55 o 
   5  12   0        2.16       25.10     37.79 o 
   6  12   0        0.30       43.19    120.24 o 
   1  13   0       13.47       22.75     27.91 o 
   2  13   0        3.70       29.81     37.78 o 
   3  13   0      332.29      379.43     48.68 o 
   4  13   0        0.71       16.79     34.80 o 
   5  13   0      304.41      406.76     79.95 o 
   0  14   0      239.39      356.59    101.52 o 
   1  14   0      614.16      708.14     99.83 o 
   2  14   0       81.38       13.20     43.78 o 
   3  14   0      134.30      198.05     50.24 o 
   4  14   0        0.05       14.16     39.13 o 
   1  15   0       11.79       87.65     76.30 o 
   2  15   0      255.09      222.61     70.98 o 
  -9   0   1      229.54      178.61    110.09 o 
  -7   0   1     7196.34     5746.23    771.71 o 
  -5   0   1     5230.41     5457.18    200.07 o 
  -3   0   1    14278.41    12789.88    509.18 o 
   3   0   1    88291.28    87523.24   2114.54 o 
   5   0   1      856.74      755.01     40.68 o 
   7   0   1       69.92       35.41     43.62 o 
   9   0   1       55.59       18.40     72.65 o 
  -9   1   1       90.53      153.07    102.31 o 
  -8   1   1       15.84        0.00     31.39 o 
  -7   1   1       21.56      153.50     49.07 o 
  -6   1   1      371.17      281.89     20.40 o 
  -5   1   1     1262.21     1225.93     35.61 o 
  -4   1   1     8557.48     8607.50    153.24 o 
  -3   1   1    33202.31    30195.95    438.18 o 
  -2   1   1    10462.67    10099.72    263.26 o 
  -1   1   1    18652.74    17306.53    173.22 o 
   1   1   1    15484.96    14496.89    323.52 o 
   2   1   1      692.46      453.29     18.15 o 
   3   1   1      676.67      674.49     21.85 o 
   4   1   1      322.73      238.87     16.15 o 
   5   1   1     1973.43     1863.15     66.26 o 
   6   1   1      731.58      563.29     38.98 o 
   7   1   1     2731.01     2765.94    111.34 o 
   8   1   1      155.58      212.94     49.13 o 
   9   1   1       32.01        2.44     58.37 o 
  -9   2   1       31.51       49.41     67.97 o 
  -8   2   1      787.05      806.67     71.95 o 
  -7   2   1      731.22      731.07     62.55 o 
  -6   2   1     2245.72     1773.24     73.17 o 
  -5   2   1      414.02      395.67     32.05 o 
  -4   2   1     7643.80     7629.76    136.82 o 
  -3   2   1     2798.13     2337.29     41.37 o 
  -2   2   1     1464.79     1545.75     31.95 o 
  -1   2   1      821.88      777.57     25.63 o 
   0   2   1    23453.43    28403.78    531.70 o 
   1   2   1     3459.52     3667.05     49.34 o 
   2   2   1       27.56      168.01      9.84 o 
   3   2   1    10698.68    10320.75    223.05 o 
   4   2   1     8625.77     8781.12    199.04 o 
   5   2   1      165.40      178.45     20.29 o 
   6   2   1      608.19      620.14     40.17 o 
   7   2   1       15.06       90.27     36.94 o 
   8   2   1        1.02       13.77     21.20 o 
   9   2   1       10.13       36.23     34.12 o 
  -9   3   1       11.69        0.00     78.68 o 
  -8   3   1       92.45       74.74     42.74 o 
  -7   3   1      163.64      402.51     64.17 o 
  -6   3   1      328.69      442.60     39.81 o 
  -5   3   1      310.95      307.42     17.34 o 
  -4   3   1     5103.08     5236.33    102.24 o 
  -3   3   1      264.57      422.87     14.59 o 
  -2   3   1       12.52       86.50     10.80 o 
  -1   3   1      105.97      187.13     10.41 o 
   0   3   1     6649.93     7363.91    118.07 o 
   1   3   1      245.22      228.17     21.77 o 
   2   3   1     4197.96     4047.81     71.93 o 
   3   3   1      833.32      744.84     52.48 o 
   4   3   1      850.99      957.01     34.76 o 
   5   3   1       40.41       38.57     22.10 o 
   6   3   1     3531.21     3427.50    119.76 o 
   7   3   1      228.49      257.68     32.36 o 
   8   3   1      266.85      337.88     39.50 o 
   9   3   1       16.87       26.05     35.66 o 
  -9   4   1       56.89      302.02    145.62 o 
  -8   4   1      225.68      254.45     47.95 o 
  -7   4   1      782.66      827.80     57.08 o 
  -6   4   1      378.69      375.72     32.97 o 
  -5   4   1      156.12      198.50     18.26 o 
  -4   4   1       65.48      165.25     13.42 o 
  -3   4   1      248.54      309.37     20.83 o 
  -2   4   1      226.49      303.17     16.53 o 
  -1   4   1     1837.98     1808.03     42.02 o 
   0   4   1      202.90      149.29      7.85 o 
   1   4   1      125.37      346.35     19.12 o 
   2   4   1       44.58       35.13      7.45 o 
   3   4   1     2693.09     2351.58     74.82 o 
   4   4   1     3318.72     3174.89     72.53 o 
   5   4   1      237.73      271.01     23.87 o 
   6   4   1       73.05      121.15     22.08 o 
   7   4   1       40.36       50.61     21.77 o 
   8   4   1       37.64       40.57     39.47 o 
   9   4   1       10.40       94.12     46.74 o 
  -9   5   1       45.86       84.40     86.13 o 
  -8   5   1        2.63       28.05     23.71 o 
  -7   5   1       77.47      131.52     38.97 o 
  -6   5   1        6.91      114.55     25.76 o 
  -5   5   1      476.86      517.14     38.42 o 
  -4   5   1      288.77      331.90     39.65 o 
  -3   5   1    11023.10    11591.14    203.72 o 
  -2   5   1       83.34       66.90      7.09 o 
  -1   5   1     6513.87     6287.08     94.45 o 
   0   5   1     1399.72     1457.53     30.25 o 
   1   5   1     2339.05     2366.05     53.03 o 
   2   5   1     1962.36     1912.41     57.68 o 
   3   5   1       70.69       96.19     15.29 o 
   4   5   1      421.88      532.85     46.70 o 
   5   5   1      641.31      603.94     47.48 o 
   6   5   1      278.85      468.63     52.29 o 
   7   5   1     2760.16     2931.92    137.40 o 
   8   5   1       14.86       31.49     37.66 o 
   9   5   1      208.84      194.49    121.82 o 
  -9   6   1      110.01       64.72     65.06 o 
  -8   6   1       61.72      130.58     77.06 o 
  -7   6   1      615.28      604.87     47.26 o 
  -6   6   1       65.61      180.76     38.73 o 
  -5   6   1      552.68      614.25     36.42 o 
  -4   6   1     1755.66     1644.84     98.64 o 
  -3   6   1      990.27      913.76     26.03 o 
  -2   6   1      206.04      122.23      7.88 o 
  -1   6   1     5378.89     5435.65    116.12 o 
   0   6   1     2834.79     2860.82     59.23 o 
   1   6   1    11324.65    12221.96    252.94 o 
   2   6   1     1682.13     1686.96     50.34 o 
   3   6   1     7554.18     8094.01    223.92 o 
   4   6   1     1360.49     1416.07     43.05 o 
   5   6   1      882.20      714.15     33.07 o 
   6   6   1      159.45      119.08     33.45 o 
   7   6   1       93.54      139.77     31.96 o 
   8   6   1       27.52        7.90     31.45 o 
   9   6   1       30.82       56.94     62.79 o 
  -8   7   1      152.40      102.80     41.65 o 
  -7   7   1       35.89       24.53     31.08 o 
  -6   7   1       58.13      131.78     36.27 o 
  -5   7   1      628.50      444.91     43.31 o 
  -4   7   1     1963.06     2157.36     78.26 o 
  -3   7   1     6469.98     6599.69    178.45 o 
  -2   7   1    14135.13    13799.09    328.72 o 
  -1   7   1     5635.53     6029.09    110.33 o 
   0   7   1    14009.30    13812.50    365.72 o 
   1   7   1     3635.30     3491.58     91.69 o 
   2   7   1     1867.19     2236.54     71.11 o 
   3   7   1        0.69       68.71     18.33 o 
   4   7   1     1566.79     1763.07     72.00 o 
   5   7   1       36.43      185.71     34.77 o 
   6   7   1     1343.53     1355.08     78.89 o 
   7   7   1      346.01      337.96    103.66 o 
   8   7   1      203.05      154.81     62.51 o 
  -8   8   1      373.95      231.43     50.28 o 
  -7   8   1        0.34       45.04     35.94 o 
  -6   8   1     1113.04     1090.91     73.97 o 
  -5   8   1       28.40      151.09     30.35 o 
  -4   8   1     2774.70     2591.59     95.98 o 
  -3   8   1      265.18      247.33     26.28 o 
  -2   8   1       69.01       43.46     28.39 o 
  -1   8   1       50.25       99.89     25.86 o 
   0   8   1    13718.18    15162.84    287.27 o 
   1   8   1        3.80       63.90     17.85 o 
   2   8   1    13320.66    14226.37    373.72 o 
   3   8   1        0.80       13.04     28.72 o 
   4   8   1     4961.56     4847.61    160.46 o 
   5   8   1       35.00       40.52     20.44 o 
   6   8   1      260.54      241.59     43.78 o 
   7   8   1        0.79       72.00     60.50 o 
   8   8   1        0.28       58.94     36.83 o 
  -8   9   1       14.51       26.01     36.10 o 
  -7   9   1        7.77        0.00     39.24 o 
  -6   9   1       12.94       62.92     33.55 o 
  -5   9   1      102.94      174.33     31.46 o 
  -4   9   1     1002.67      765.57     46.37 o 
  -3   9   1     1579.41     1520.36     68.31 o 
  -2   9   1     4967.07     4739.97    147.23 o 
  -1   9   1     2504.50     2452.52     78.31 o 
   0   9   1     1958.69     2049.55     63.79 o 
   1   9   1      477.96      549.42     34.05 o 
   2   9   1       91.62      129.25     24.54 o 
   3   9   1       57.85      109.73     22.28 o 
   4   9   1      167.61      237.47     30.36 o 
   5   9   1       44.46       71.19     26.16 o 
   6   9   1      607.71      466.88     69.68 o 
   7   9   1      140.95       90.17     39.16 o 
   8   9   1       79.27       49.49     38.29 o 
  -7  10   1      449.59      466.30    147.52 o 
  -6  10   1      213.24      240.02     51.24 o 
  -5  10   1      641.80      423.38     55.68 o 
  -4  10   1     1019.94      885.77     59.59 o 
  -3  10   1       89.75       60.88     20.45 o 
  -2  10   1      451.70      378.54     35.54 o 
  -1  10   1      600.09      541.10     34.12 o 
   0  10   1      555.39      557.17     51.02 o 
   1  10   1     2448.41     2565.54    108.93 o 
   2  10   1      248.60      225.48     29.67 o 
   3  10   1     1756.45     1577.98     82.85 o 
   4  10   1       54.54       88.73     27.00 o 
   5  10   1      448.25      367.09     51.38 o 
   6  10   1       19.37       66.22    122.78 o 
   7  10   1       16.38       71.50     40.39 o 
  -7  11   1        0.03        0.00     61.07 o 
  -6  11   1       60.88       40.16     40.64 o 
  -5  11   1      299.71      326.48     70.67 o 
  -4  11   1       38.17       24.15     27.74 o 
  -3  11   1      448.65      494.95     51.70 o 
  -2  11   1        1.61        0.00     16.86 o 
  -1  11   1       10.39       31.13     17.68 o 
   0  11   1       57.33       69.20     25.49 o 
   1  11   1       18.61        3.87     17.21 o 
   2  11   1      104.12      120.79     28.51 o 
   3  11   1       47.68       18.27     23.50 o 
   4  11   1       21.06       38.71     22.82 o 
   5  11   1      191.85      270.34     50.11 o 
   6  11   1       14.17      140.80     89.62 o 
  -6  12   1      161.28      275.62    125.63 o 
  -5  12   1       93.39       47.87     42.25 o 
  -4  12   1       83.02      163.75     55.68 o 
  -3  12   1       37.71       38.90     30.63 o 
  -2  12   1        5.58       30.86     21.80 o 
  -1  12   1        4.41        0.00     29.52 o 
   0  12   1      202.70      250.87     44.55 o 
   1  12   1      232.54      340.65     48.33 o 
   2  12   1      284.64      336.03     38.24 o 
   3  12   1      272.28      277.21     38.78 o 
   4  12   1      310.91      334.95     45.53 o 
   5  12   1       72.07       89.75     40.90 o 
   6  12   1       12.16        0.00     55.04 o 
  -5  13   1       17.91       84.24     50.47 o 
  -4  13   1      351.72      405.06     56.30 o 
  -3  13   1       26.93       37.38     27.55 o 
  -2  13   1      740.65      790.97     81.99 o 
  -1  13   1        1.76       64.17     56.79 o 
   0  13   1      146.57      130.30     48.58 o 
   1  13   1       65.60       25.80     27.02 o 
   2  13   1        9.80        0.00     36.65 o 
   3  13   1       24.93       28.63     27.93 o 
   4  13   1      113.39      167.35     39.04 o 
   5  13   1        0.02        4.70     37.55 o 
  -4  14   1       58.22      100.91     53.02 o 
  -3  14   1       66.85      152.60     64.23 o 
  -2  14   1        2.53       51.51     46.32 o 
  -1  14   1        0.05       36.21     91.84 o 
   0  14   1      356.68      387.03     71.92 o 
   1  14   1      112.47       88.92     49.45 o 
   2  14   1      396.74      462.69     89.31 o 
   3  14   1      182.87      312.66     79.67 o 
   4  14   1      208.71      221.93     57.84 o 
  -2  15   1      301.17      285.16     70.86 o 
  -1  15   1      622.39      559.14    101.62 o 
   0  15   1      274.36      280.16     73.24 o 
   1  15   1      327.10      387.45     85.04 o 
   2  15   1      129.96      217.95     57.48 o 
  -8   0   2      198.98      229.34    110.40 o 
  -6   0   2     2134.36     1567.23    222.83 o 
  -4   0   2    42306.19    41364.53    947.18 o 
  -2   0   2     5250.45     5723.98     86.51 o 
   2   0   2     2126.91     1948.57    107.39 o 
   4   0   2    20867.17    23157.12    650.16 o 
   6   0   2     6787.70     6056.04    246.07 o 
   8   0   2      591.25      637.58    128.64 o 
  -9   1   2       41.84       73.60     50.09 o 
  -8   1   2      293.88      365.38     94.25 o 
  -7   1   2      670.97      723.00     60.66 o 
  -6   1   2     1606.57     1663.43     62.75 o 
  -5   1   2       11.65       50.64     18.22 o 
  -4   1   2      515.49      540.40     16.67 o 
  -3   1   2     3098.95     2779.41     42.82 o 
  -2   1   2    11023.52    10694.38    159.46 o 
  -1   1   2     6070.18     6716.28    137.80 o 
   1   1   2     5220.78     5689.84    124.62 o 
   2   1   2     2207.42     2035.57     36.51 o 
   3   1   2     4782.67     4677.24     85.54 o 
   4   1   2     3049.66     3368.44     76.22 o 
   5   1   2       28.76       75.91     25.71 o 
   6   1   2      359.58      428.87     34.99 o 
   7   1   2      273.69      402.12     46.30 o 
   8   1   2      274.53      338.05     43.15 o 
   9   1   2       18.45        0.00     36.57 o 
  -9   2   2        3.88        0.00     62.61 o 
  -8   2   2       49.56        0.00     26.84 o 
  -7   2   2     1387.49     1171.08     62.51 o 
  -6   2   2      236.24      237.19     24.20 o 
  -5   2   2     1277.12     1254.95     51.00 o 
  -4   2   2     4613.43     5024.98    128.57 o 
  -3   2   2    14596.37    13055.02    239.66 o 
  -2   2   2     1582.62     2134.36     55.94 o 
  -1   2   2     6053.63     6710.10    166.50 o 
   0   2   2       12.03       73.07      4.98 o 
   1   2   2     3833.97     4286.16    105.31 o 
   2   2   2      729.46      405.62     14.66 o 
   3   2   2    19113.97    19578.83    333.21 o 
   4   2   2     1259.54     1481.83     53.93 o 
   5   2   2      989.41      968.33     41.41 o 
   6   2   2      796.96      741.29     42.80 o 
   7   2   2     2287.45     2097.72    109.35 o 
   8   2   2       48.17       35.86     27.09 o 
   9   2   2       42.36       56.77     35.91 o 
  -9   3   2      111.39      195.64     83.60 o 
  -8   3   2      145.66      190.03    106.28 o 
  -7   3   2     2428.82     2347.58    102.21 o 
  -6   3   2       58.17      240.01     39.42 o 
  -5   3   2       79.24       50.36     13.27 o 
  -4   3   2       95.98      103.73     11.04 o 
  -3   3   2     4278.25     4210.69     71.80 o 
  -2   3   2      258.55      202.38     16.78 o 
  -1   3   2     5988.07     6759.41    106.77 o 
   0   3   2      382.60      452.58     13.74 o 
   1   3   2     1744.13     1655.59     35.55 o 
   2   3   2      399.37      393.80     16.42 o 
   3   3   2     5951.15     5851.38    147.97 o 
   4   3   2       12.93       83.56     18.07 o 
   5   3   2       97.77      107.96     15.21 o 
   6   3   2      177.40      324.19     33.86 o 
   7   3   2     1304.79     1430.30     77.16 o 
   8   3   2       19.48       28.05     23.23 o 
   9   3   2      173.06       31.35     38.38 o 
  -9   4   2        5.18        0.00     77.41 o 
  -8   4   2      112.90      113.20     37.65 o 
  -7   4   2      493.19      583.77     45.03 o 
  -6   4   2      561.72      513.10     36.12 o 
  -5   4   2      850.79      762.74     41.17 o 
  -4   4   2     4160.72     3892.77     82.66 o 
  -3   4   2     4105.23     3942.40     84.67 o 
  -2   4   2       13.15       59.91      8.46 o 
  -1   4   2      470.28      494.73     17.99 o 
   0   4   2      186.60      315.53     16.57 o 
   1   4   2        5.76       41.47     12.11 o 
   2   4   2     2690.62     2400.27     39.59 o 
   3   4   2     1717.74     1615.55     47.78 o 
   4   4   2     5954.23     6078.68    132.27 o 
   5   4   2       65.15      134.86     17.36 o 
   6   4   2      419.94      527.62     34.06 o 
   7   4   2      426.26      436.26     41.80 o 
   8   4   2       71.95      105.61     41.09 o 
   9   4   2        0.86        0.00     53.34 o 
  -9   5   2        2.97       45.82     62.30 o 
  -8   5   2      507.23      399.84     47.09 o 
  -7   5   2      129.01      359.11     44.43 o 
  -6   5   2      547.66      506.33     36.02 o 
  -5   5   2      133.73      250.06     42.71 o 
  -4   5   2        6.38       14.02      8.74 o 
  -3   5   2      519.94      584.62     22.63 o 
  -2   5   2     5741.18     5349.10    118.73 o 
  -1   5   2      762.87      734.21     24.80 o 
   0   5   2    23755.09    25979.60    424.44 o 
   1   5   2      242.55      312.33     15.42 o 
   2   5   2    10416.79    11745.25    247.21 o 
   3   5   2      454.98      561.79     20.42 o 
   4   5   2       95.62      132.83     14.83 o 
   5   5   2      338.28      342.84     23.83 o 
   6   5   2      256.40      327.12     26.30 o 
   7   5   2       65.61      116.70     53.95 o 
   8   5   2      177.12      171.29     36.41 o 
   9   5   2       55.02       40.61     91.37 o 
  -9   6   2        5.28        0.00     82.48 o 
  -8   6   2      248.37      166.39     45.40 o 
  -7   6   2      137.57      150.08     30.43 o 
  -6   6   2      575.39      553.36     43.57 o 
  -5   6   2      830.18      913.97     45.04 o 
  -4   6   2     4191.17     3997.31    104.72 o 
  -3   6   2     1873.56     1979.63     48.90 o 
  -2   6   2     5136.66     5273.44     98.85 o 
  -1   6   2     2318.73     2217.09     44.87 o 
   0   6   2     1012.43     1094.03     28.33 o 
   1   6   2     1220.58      975.13     34.72 o 
   2   6   2     4470.62     4865.22    118.20 o 
   3   6   2     2648.54     2734.14     82.12 o 
   4   6   2     3407.08     3430.97    106.56 o 
   5   6   2      473.98      506.40     27.35 o 
   6   6   2      245.56      262.67     24.83 o 
   7   6   2      124.78      196.91     40.08 o 
   8   6   2       80.19       65.05     43.50 o 
  -8   7   2       39.25      176.16     49.15 o 
  -7   7   2      722.68      828.73     79.95 o 
  -6   7   2      137.19      287.73     38.38 o 
  -5   7   2      227.06      276.24     37.75 o 
  -4   7   2       93.74      125.98     30.01 o 
  -3   7   2     2029.33     2038.26     83.53 o 
  -2   7   2     2039.01     1801.84     65.52 o 
  -1   7   2     8331.75     8806.81    170.42 o 
   0   7   2     5757.73     6615.15    133.94 o 
   1   7   2    12954.87    14541.63    335.40 o 
   2   7   2     4223.79     4816.49    127.63 o 
   3   7   2     4038.73     4471.76    132.91 o 
   4   7   2      349.03      417.23     33.92 o 
   5   7   2       23.10       39.26     19.73 o 
   6   7   2      216.84      231.17     30.31 o 
   7   7   2      511.71      593.02     73.93 o 
   8   7   2        5.53       44.59     36.25 o 
  -8   8   2        0.91        0.00     41.85 o 
  -7   8   2      297.63      283.43     51.55 o 
  -6   8   2       80.44      125.95     32.37 o 
  -5   8   2     1933.11     1691.17     96.69 o 
  -4   8   2      223.97      303.06     30.87 o 
  -3   8   2     6152.18     6625.71    189.98 o 
  -2   8   2       47.15      129.48     20.02 o 
  -1   8   2     6049.40     6636.44    136.17 o 
   0   8   2        2.96       76.39     28.23 o 
   1   8   2        2.67       51.69     35.30 o 
   2   8   2       84.25      141.23     21.64 o 
   3   8   2     3333.39     3376.53    112.56 o 
   4   8   2        2.23      125.18     58.06 o 
   5   8   2     1327.97     1096.07     59.78 o 
   6   8   2        0.95       21.81     22.93 o 
   7   8   2      480.17      492.07     59.02 o 
   8   8   2        2.39        0.00     31.40 o 
  -8   9   2       71.72       97.36     44.62 o 
  -7   9   2      220.11      167.63     75.55 o 
  -6   9   2       23.13      111.96     74.87 o 
  -5   9   2        0.19        0.00     19.65 o 
  -4   9   2       18.66       77.08     23.31 o 
  -3   9   2      173.32      178.51     24.64 o 
  -2   9   2     1164.53     1163.20     52.72 o 
  -1   9   2     1425.22     1369.56     66.02 o 
   0   9   2     2411.64     2556.61    126.77 o 
   1   9   2     3160.34     3443.46    129.25 o 
   2   9   2     1939.14     1883.78     72.68 o 
   3   9   2      894.96     1112.04     76.12 o 
   4   9   2       76.81      120.51     28.29 o 
   5   9   2       19.65       10.32     44.23 o 
   6   9   2        0.08        1.25     39.03 o 
   7   9   2      167.79      152.62     57.65 o 
  -7  10   2       11.16        0.00     40.23 o 
  -6  10   2      410.20      327.61     55.71 o 
  -5  10   2        2.34       71.68     55.85 o 
  -4  10   2     1455.38     1324.46     66.27 o 
  -3  10   2      150.81      179.53     26.43 o 
  -2  10   2      904.52      820.10     61.04 o 
  -1  10   2      706.98      872.03     42.29 o 
   0  10   2      177.07      240.20     23.30 o 
   1  10   2       84.57      110.47     43.53 o 
   2  10   2      199.42      186.01     29.70 o 
   3  10   2      881.98      772.20     56.12 o 
   4  10   2     1205.46     1119.47     72.05 o 
   5  10   2      171.02      212.28     57.81 o 
   6  10   2      514.95      362.66     54.06 o 
   7  10   2       47.63       27.40     33.12 o 
  -7  11   2       16.25       31.18     40.13 o 
  -6  11   2       67.12      104.89     38.99 o 
  -5  11   2        1.33       41.82     39.70 o 
  -4  11   2      183.33      239.59     44.74 o 
  -3  11   2      364.43      266.56     37.02 o 
  -2  11   2     1006.64     1090.65     84.43 o 
  -1  11   2      246.35      223.56     29.54 o 
   0  11   2      105.29      199.43     37.96 o 
   1  11   2       80.03       74.37     21.72 o 
   2  11   2      415.23      347.12     35.66 o 
   3  11   2       96.86       67.61     23.92 o 
   4  11   2      110.02       80.50     31.33 o 
   5  11   2       19.02       66.67     27.26 o 
   6  11   2       41.13        0.00     38.43 o 
  -6  12   2      131.47      241.09     77.73 o 
  -5  12   2      273.69      261.70     62.70 o 
  -4  12   2      308.13      282.98     47.43 o 
  -3  12   2      197.70      220.91     40.33 o 
  -2  12   2       38.12       76.95     25.26 o 
  -1  12   2        0.94       22.77     26.94 o 
   0  12   2       43.01      122.53     48.44 o 
   1  12   2      172.75      230.27     29.55 o 
   2  12   2      137.68      164.18     41.04 o 
   3  12   2      340.16      417.40     51.39 o 
   4  12   2      289.33      315.82     47.25 o 
   5  12   2      298.73      358.78     51.80 o 
   6  12   2      126.61       96.66     50.35 o 
  -5  13   2        6.69        0.00     42.39 o 
  -4  13   2       14.18       40.61     36.90 o 
  -3  13   2      278.53      285.46     54.60 o 
  -2  13   2       30.01       29.27     33.29 o 
  -1  13   2      833.05      947.29     98.10 o 
   0  13   2       27.23       35.08     34.11 o 
   1  13   2      828.68      847.75     94.19 o 
   2  13   2        0.03       16.96     31.53 o 
   3  13   2      193.76      195.80     46.20 o 
   4  13   2       12.39       28.60     28.86 o 
   5  13   2        4.85        0.00     48.03 o 
  -4  14   2       93.15      253.33     66.88 o 
  -3  14   2      274.30      242.98     66.69 o 
  -2  14   2       91.20       14.40     40.27 o 
  -1  14   2      202.16      232.57     62.14 o 
   0  14   2        5.23        0.00     46.27 o 
   1  14   2       73.01      215.12    100.09 o 
   2  14   2       44.02      155.63     64.95 o 
   3  14   2      212.69      212.94     96.10 o 
   4  14   2      139.37      207.40     81.52 o 
  -2  15   2      182.01      311.07     72.36 o 
  -1  15   2      114.69      152.97     51.01 o 
   0  15   2      460.80      474.23     85.34 o 
   1  15   2      165.78      211.62     71.11 o 
   2  15   2      440.80      408.76     78.28 o 
  -9   0   3       93.35       92.32    111.67 o 
  -7   0   3      159.55      451.58     84.71 o 
  -5   0   3        5.65      144.55     32.28 o 
  -3   0   3    12971.05    12583.15    228.77 o 
  -1   0   3   124564.33   121857.20   1776.46 o 
   1   0   3    27845.45    27840.98    898.32 o 
   3   0   3       87.10      194.10     16.50 o 
   5   0   3       56.52       26.89     17.54 o 
   7   0   3     2699.34     2557.84    138.31 o 
   9   0   3      368.34      301.61    103.26 o 
  -9   1   3       15.35        0.00     74.26 o 
  -8   1   3      208.38      317.46    188.45 o 
  -7   1   3     2211.96     2343.18    133.64 o 
  -6   1   3      748.99      811.09     40.40 o 
  -5   1   3      234.95      373.31     24.18 o 
  -4   1   3     1159.33      994.68     35.62 o 
  -3   1   3     3163.57     2747.27     57.92 o 
  -2   1   3      555.95      802.80     34.66 o 
  -1   1   3     3340.13     5083.75    100.23 o 
   0   1   3     7876.19     7953.59     96.14 o 
   1   1   3    17259.68    17585.06    528.87 o 
   2   1   3     6077.16     6269.07     96.49 o 
   3   1   3    20531.32    20575.16    366.01 o 
   4   1   3     5053.67     5242.24    115.62 o 
   5   1   3      679.78      692.70     45.30 o 
   6   1   3      388.55      381.54     29.88 o 
   7   1   3       66.87       74.44     21.79 o 
   8   1   3       66.33       90.88     28.26 o 
   9   1   3       49.97      104.42     93.70 o 
  -9   2   3        9.33       36.18     64.93 o 
  -8   2   3       92.36      104.70     36.08 o 
  -7   2   3        0.48      194.22     35.57 o 
  -6   2   3       24.64       40.38     40.08 o 
  -5   2   3      279.11      376.59     31.57 o 
  -4   2   3     8275.87     8841.60    196.35 o 
  -3   2   3     1229.80     1224.05     32.85 o 
  -2   2   3     1094.73     1201.68     33.12 o 
  -1   2   3     7631.45     7627.22    112.00 o 
   0   2   3    90170.06    87451.83    890.19 o 
   1   2   3      494.19      646.01     20.32 o 
   2   2   3     4950.31     4666.69     83.08 o 
   3   2   3     1419.58     1309.11     32.78 o 
   4   2   3     1015.07     1198.24     37.04 o 
   5   2   3      197.06      264.96     20.96 o 
   6   2   3     1534.24     1452.86     66.92 o 
   7   2   3      355.87      504.94     39.29 o 
   8   2   3      386.74      387.35     48.18 o 
   9   2   3      123.53       71.53     37.23 o 
  -9   3   3        4.25       33.02     53.23 o 
  -8   3   3      528.62      618.95    178.29 o 
  -7   3   3      177.66      260.97     53.21 o 
  -6   3   3     3424.01     2967.67    100.08 o 
  -5   3   3      534.15      607.00     60.35 o 
  -4   3   3     5626.36     5572.16    135.31 o 
  -3   3   3      308.24      230.86     14.42 o 
  -2   3   3      267.09      335.20     11.22 o 
  -1   3   3     1119.58     1070.93     23.63 o 
   0   3   3    13001.95    15286.66    287.28 o 
   1   3   3     4046.89     3472.57     51.47 o 
   2   3   3    11578.52    11155.76    194.92 o 
   3   3   3      761.20      685.78     22.31 o 
   4   3   3     7885.78     7798.81    167.45 o 
   5   3   3       91.30      200.15     19.63 o 
   6   3   3     1608.57     1588.38     62.56 o 
   7   3   3        0.55        0.00     21.04 o 
   8   3   3        7.26        0.00     22.08 o 
   9   3   3        0.17       93.99     68.94 o 
  -9   4   3       55.08      104.67     44.72 o 
  -8   4   3       14.19        2.60     23.55 o 
  -7   4   3       33.50      176.32     40.02 o 
  -6   4   3       91.33      160.12     24.71 o 
  -5   4   3      729.39      772.66     49.35 o 
  -4   4   3     5380.24     5237.53    196.57 o 
  -3   4   3     7124.32     7225.48    127.51 o 
  -2   4   3     3043.69     3010.02     71.68 o 
  -1   4   3     8943.74     9868.23    174.12 o 
   0   4   3     9192.44     8728.07    128.41 o 
   1   4   3      281.90      274.40     10.97 o 
   2   4   3     5203.91     5585.48     91.66 o 
   3   4   3        2.50       64.82     15.27 o 
   4   4   3     1295.87     1496.83     45.30 o 
   5   4   3      403.40      467.60     27.06 o 
   6   4   3     1008.39     1071.59     49.98 o 
   7   4   3     1098.71     1159.12     59.40 o 
   8   4   3      191.01      151.32     38.44 o 
   9   4   3       36.78        9.95     53.59 o 
  -9   5   3       69.43        0.00     72.69 o 
  -8   5   3        8.98       65.69     40.02 o 
  -7   5   3     3359.78     3252.58    147.82 o 
  -6   5   3      339.00      358.59     39.13 o 
  -5   5   3     3121.54     2654.09     87.38 o 
  -4   5   3      483.27      565.31     66.82 o 
  -3   5   3      577.13      668.46     32.73 o 
  -2   5   3       50.19       81.34     15.77 o 
  -1   5   3     1518.44     1574.54     39.28 o 
   0   5   3      385.23      467.16     15.56 o 
   1   5   3     5484.91     4601.46     97.26 o 
   2   5   3      383.03      345.79     17.07 o 
   3   5   3    15561.15    15737.39    294.05 o 
   4   5   3        7.99       76.54     17.34 o 
   5   5   3     3151.92     2964.04     87.14 o 
   6   5   3       58.13      114.40     22.91 o 
   7   5   3       18.20       51.55     23.42 o 
   8   5   3       59.38       98.81     40.84 o 
   9   5   3        5.07        7.65     39.70 o 
  -9   6   3       68.72       79.09     71.22 o 
  -8   6   3       95.12      138.83     49.32 o 
  -7   6   3        0.11        0.00     18.82 o 
  -6   6   3       25.90      136.89     57.34 o 
  -5   6   3     2096.47     1851.87     66.43 o 
  -4   6   3      750.47      683.20     40.67 o 
  -3   6   3     5310.23     5463.98    114.24 o 
  -2   6   3     1143.26     1117.54     31.26 o 
  -1   6   3     7049.60     7442.37    153.92 o 
   0   6   3     1533.65     1604.72     51.40 o 
   1   6   3      561.02      422.59     27.41 o 
   2   6   3      334.59      363.38     21.42 o 
   3   6   3     1029.29      895.96     43.29 o 
   4   6   3      357.62      435.10     30.53 o 
   5   6   3     1342.96     1280.59     48.25 o 
   6   6   3      109.69      153.85     29.08 o 
   7   6   3     1045.85     1075.03     77.10 o 
   8   6   3      113.97      106.74     38.99 o 
  -8   7   3      161.50      160.59     63.25 o 
  -7   7   3      691.11      662.75     64.94 o 
  -6   7   3     1526.63     1784.00    109.59 o 
  -5   7   3      494.40      444.75     25.96 o 
  -4   7   3     3555.49     3437.09     98.40 o 
  -3   7   3      339.48      258.50     20.36 o 
  -2   7   3      207.31      148.97     12.73 o 
  -1   7   3      800.99      860.01     27.44 o 
   0   7   3     1080.87     1372.70     32.57 o 
   1   7   3      375.58      414.43     30.17 o 
   2   7   3     2281.19     2456.88     76.84 o 
   3   7   3     2845.21     2849.84    121.57 o 
   4   7   3     2468.90     2162.61     83.64 o 
   5   7   3     1053.14      946.29     52.65 o 
   6   7   3      775.89      742.50     50.89 o 
   7   7   3        0.25       41.86     27.79 o 
   8   7   3        5.82        0.00     29.52 o 
  -8   8   3       43.12       63.98     45.01 o 
  -7   8   3        0.31       63.74     36.22 o 
  -6   8   3        9.63        0.00     26.01 o 
  -5   8   3        3.13        0.00     17.78 o 
  -4   8   3     1923.57     1677.85     67.97 o 
  -3   8   3       32.47       47.65     19.79 o 
  -2   8   3     5040.27     4769.21    162.88 o 
  -1   8   3        4.46       58.64     19.62 o 
   0   8   3     8525.12     9246.97    253.44 o 
   1   8   3        6.95      101.33     30.54 o 
   2   8   3      575.98      682.24     40.02 o 
   3   8   3       31.08       37.17     18.68 o 
   4   8   3      391.97      397.62     34.17 o 
   5   8   3        6.47        8.35     22.36 o 
   6   8   3      727.58      581.64     52.23 o 
   7   8   3       18.74       33.81     31.54 o 
   8   8   3      320.63      244.68     46.74 o 
  -8   9   3       70.52       36.26     36.73 o 
  -7   9   3      184.67      261.35     55.91 o 
  -6   9   3      649.43      579.50     81.99 o 
  -5   9   3      603.96      528.88     61.37 o 
  -4   9   3      456.95      402.97     34.44 o 
  -3   9   3      622.21      645.85     40.02 o 
  -2   9   3       70.43      133.73     24.19 o 
  -1   9   3      428.51      420.21     21.75 o 
   0   9   3      361.12      434.78     30.73 o 
   1   9   3      226.93      247.03     24.08 o 
   2   9   3     2088.86     2296.08     84.58 o 
   3   9   3      937.57      791.58     47.08 o 
   4   9   3     1469.66     1385.08     69.26 o 
   5   9   3      348.63      428.27     45.59 o 
   6   9   3      177.22      317.40     44.68 o 
   7   9   3        1.35       22.46     32.54 o 
  -7  10   3        5.81       41.32     35.02 o 
  -6  10   3        1.06        0.00     42.01 o 
  -5  10   3      179.24      248.64     52.02 o 
  -4  10   3      138.45      219.67     29.20 o 
  -3  10   3     1538.40     1537.85     69.15 o 
  -2  10   3      130.37      308.53     79.08 o 
  -1  10   3     4048.33     3833.73    138.80 o 
   0  10   3      799.63      842.30     54.06 o 
   1  10   3     1532.71     1464.47     63.10 o 
   2  10   3      371.81      520.01     44.75 o 
   3  10   3       19.87       15.36     24.20 o 
   4  10   3        0.50       36.60     28.25 o 
   5  10   3      271.25      227.39     38.15 o 
   6  10   3       64.75       47.58     29.71 o 
   7  10   3      302.52      293.63     53.50 o 
  -7  11   3      192.87       80.92     59.32 o 
  -6  11   3       40.04      104.51     46.54 o 
  -5  11   3      292.76      308.43     51.69 o 
  -4  11   3      218.35      233.24     48.33 o 
  -3  11   3       17.63        4.42     29.27 o 
  -2  11   3      138.16      109.59     29.77 o 
  -1  11   3     1273.54     1336.70    129.60 o 
   0  11   3      142.27      145.62     19.79 o 
   1  11   3     1930.21     1907.01     88.97 o 
   2  11   3      196.89      235.98     40.80 o 
   3  11   3     1065.95     1119.22     67.45 o 
   4  11   3       16.47       20.48     24.72 o 
   5  11   3      377.06      350.01     44.03 o 
   6  11   3       26.29       31.61     33.38 o 
  -6  12   3        3.11        0.00     43.66 o 
  -5  12   3       86.45      130.32     51.37 o 
  -4  12   3      254.19      383.68     54.06 o 
  -3  12   3      707.35      740.85     65.32 o 
  -2  12   3      795.08      707.00     52.42 o 
  -1  12   3     1405.30     1463.49    102.23 o 
   0  12   3      720.66      676.73     65.78 o 
   1  12   3       55.64       82.32     24.53 o 
   2  12   3       14.60        5.02     21.44 o 
   3  12   3       35.89      112.30     71.79 o 
   4  12   3       95.79      156.45     53.42 o 
   5  12   3       35.22      128.90     45.81 o 
   6  12   3       61.51       85.53     52.97 o 
  -5  13   3        6.43      141.46     57.88 o 
  -4  13   3      156.14      145.53     45.17 o 
  -3  13   3        0.36       88.39     58.53 o 
  -2  13   3       74.96      113.40     38.91 o 
  -1  13   3       91.18       98.54     40.80 o 
   0  13   3      580.61      708.57     64.28 o 
   1  13   3        3.00        0.00     36.65 o 
   2  13   3     1102.61     1176.98     77.98 o 
   3  13   3        0.21        5.55     23.07 o 
   4  13   3      391.59      427.36     57.57 o 
   5  13   3        1.26        2.03     28.02 o 
  -4  14   3      181.71      317.32     81.22 o 
  -3  14   3       53.34        0.00     43.18 o 
  -2  14   3      426.59      545.75    156.09 o 
  -1  14   3      150.17      112.10     50.75 o 
   0  14   3      427.50      508.61     74.51 o 
   1  14   3      111.45      119.31     53.43 o 
   2  14   3        5.32       47.25     36.56 o 
   3  14   3       23.41       11.59     32.96 o 
   4  14   3       61.91       43.72     43.02 o 
  -2  15   3        4.58       62.61     42.00 o 
  -1  15   3        0.02        0.00     48.54 o 
   0  15   3        5.67       22.06     43.58 o 
   1  15   3      112.82      144.81     48.90 o 
   2  15   3       71.58       43.25     51.32 o 
  -8   0   4     1040.69     1044.07    236.03 o 
  -6   0   4     1156.21     1288.29    102.14 o 
  -4   0   4      686.05      599.03     33.11 o 
  -2   0   4     5046.16     6322.53    248.91 o 
   0   0   4    43944.21    43759.63    538.97 o 
   2   0   4     1573.65     1593.68     73.13 o 
   4   0   4      436.74      465.89     32.09 o 
   6   0   4      137.32      121.41     46.49 o 
   8   0   4       68.09       98.41     32.91 o 
  -9   1   4        2.25       36.23     66.62 o 
  -8   1   4      126.45      106.56     38.37 o 
  -7   1   4      570.00      592.04    105.75 o 
  -6   1   4     1300.37     1263.79     69.33 o 
  -5   1   4     2409.56     2517.23     71.93 o 
  -4   1   4    11404.06    11412.04    243.58 o 
  -3   1   4    12912.41    12002.38    348.55 o 
  -2   1   4       71.59       40.87      6.68 o 
  -1   1   4      384.64      399.32     17.62 o 
   0   1   4     1338.90     1392.11     46.53 o 
   1   1   4      708.70      606.45     22.54 o 
   2   1   4      499.59      461.36     14.56 o 
   3   1   4     1818.69     1769.09     49.04 o 
   4   1   4     3820.46     3916.44     93.11 o 
   5   1   4      752.22      856.99     36.23 o 
   6   1   4     2887.23     2842.31     98.13 o 
   7   1   4      836.95      820.89     48.52 o 
   8   1   4       13.08       81.90     54.26 o 
   9   1   4       18.94       42.08     36.83 o 
  -9   2   4      193.51      115.63     88.20 o 
  -8   2   4      100.79       42.15     52.38 o 
  -7   2   4     2407.73     2300.07    160.68 o 
  -6   2   4       93.58       35.01     18.76 o 
  -5   2   4      527.10      659.13     32.73 o 
  -4   2   4      769.93      743.73     66.01 o 
  -3   2   4      561.08      740.11     27.82 o 
  -2   2   4     1682.78     1112.16     17.89 o 
  -1   2   4    18882.00    20447.28    279.89 o 
   0   2   4    16801.91    14254.09    335.11 o 
   1   2   4     2827.95     2721.02     34.67 o 
   2   2   4     5721.97     5529.29     90.61 o 
   3   2   4    12404.26    11788.75    218.28 o 
   4   2   4     1817.45     1734.22     55.85 o 
   5   2   4        6.40       12.86     12.06 o 
   6   2   4        3.21       74.49     25.92 o 
   7   2   4      445.41      538.45     44.93 o 
   8   2   4       11.80       41.49     25.65 o 
   9   2   4      179.84      123.60     54.86 o 
  -9   3   4       10.04        0.00     35.47 o 
  -8   3   4        0.23       20.54     28.65 o 
  -7   3   4      968.34      904.59     56.16 o 
  -6   3   4      331.13      286.30     29.79 o 
  -5   3   4     3421.01     3075.59     94.61 o 
  -4   3   4     2016.30     2148.65     66.08 o 
  -3   3   4    25686.66    24838.55    373.62 o 
  -2   3   4     4245.99     4100.78     68.09 o 
  -1   3   4     8607.42     8378.41    124.43 o 
   0   3   4      139.75      263.70     12.85 o 
   1   3   4     1058.79     1380.64     26.18 o 
   2   3   4      336.14      380.63     13.66 o 
   3   3   4    10483.83    10430.53    198.23 o 
   4   3   4     1689.62     1683.05     50.55 o 
   5   3   4     3476.11     3273.20     91.66 o 
   6   3   4       87.64      129.15     25.32 o 
   7   3   4     1665.10     1614.93     73.58 o 
   8   3   4       23.15       47.41     26.12 o 
   9   3   4       65.48       14.93     30.35 o 
  -9   4   4      173.29      217.48     62.42 o 
  -8   4   4      373.47      353.61     70.57 o 
  -7   4   4      819.34      821.18     58.96 o 
  -6   4   4      135.62      262.76     41.41 o 
  -5   4   4      145.56      256.64     29.06 o 
  -4   4   4       89.35      162.56     19.24 o 
  -3   4   4      926.38     1010.27     27.74 o 
  -2   4   4     3209.50     3346.74     71.47 o 
  -1   4   4    26489.71    27197.19    432.78 o 
   0   4   4    34347.26    37200.22    578.71 o 
   1   4   4    23578.90    24092.91    369.10 o 
   2   4   4     4346.29     4557.72     87.14 o 
   3   4   4    11312.25    11181.86    235.94 o 
   4   4   4      416.82      533.53     28.01 o 
   5   4   4        3.18        5.85     13.56 o 
   6   4   4        9.78       35.67     20.24 o 
   7   4   4       47.60       96.20     27.54 o 
   8   4   4      208.67      277.98     48.10 o 
   9   4   4       76.29        0.00     37.99 o 
  -9   5   4        0.62        0.00     72.97 o 
  -8   5   4        0.36        0.00     23.36 o 
  -7   5   4       10.33       27.57     23.49 o 
  -6   5   4     1470.07     1433.03     66.51 o 
  -5   5   4      110.70      137.29     44.04 o 
  -4   5   4    11564.46    11441.23    235.75 o 
  -3   5   4     1522.98     1242.59     56.03 o 
  -2   5   4     6200.04     6165.20    146.36 o 
  -1   5   4      206.18      320.28     15.01 o 
   0   5   4      771.92      959.65     40.87 o 
   1   5   4      732.91      900.99     29.51 o 
   2   5   4      166.90      137.95     28.44 o 
   3   5   4     1825.93     1743.78     46.65 o 
   4   5   4     4133.98     3539.41    107.58 o 
   5   5   4      354.79      319.28     24.76 o 
   6   5   4     4384.11     4372.96    137.54 o 
   7   5   4        0.13       21.60     20.78 o 
   8   5   4      180.56      111.43     37.18 o 
  -9   6   4       31.52      153.59     81.87 o 
  -8   6   4      337.73      313.37     43.08 o 
  -7   6   4       58.68       59.32     27.18 o 
  -6   6   4      554.76      553.58     41.42 o 
  -5   6   4        1.08       38.75     32.05 o 
  -4   6   4      111.80       80.02     15.51 o 
  -3   6   4     1032.54      831.52     63.03 o 
  -2   6   4     3371.86     3620.23     88.04 o 
  -1   6   4     2150.10     1935.17     50.09 o 
   0   6   4    18658.10    20642.21    355.04 o 
   1   6   4     1214.55     1195.96     62.98 o 
   2   6   4     3366.43     3267.98    114.68 o 
   3   6   4      937.75      709.79     45.95 o 
   4   6   4     1136.14      919.83     33.59 o 
   5   6   4      191.91      252.34     23.65 o 
   6   6   4       10.31       27.21     16.79 o 
   7   6   4       29.43        0.00     26.56 o 
   8   6   4       89.87      179.30     62.41 o 
  -8   7   4        6.63       16.94     29.47 o 
  -7   7   4      130.80      183.65     52.20 o 
  -6   7   4      449.71      357.06     34.88 o 
  -5   7   4      456.25      460.57     42.33 o 
  -4   7   4     2600.29     2276.19     72.92 o 
  -3   7   4     2284.55     2249.75     59.52 o 
  -2   7   4      713.73      644.22     25.87 o 
  -1   7   4     1168.35     1169.83     38.25 o 
   0   7   4       25.23       42.26      8.85 o 
   1   7   4       10.46       83.81     41.09 o 
   2   7   4      344.77      387.00     26.48 o 
   3   7   4      647.51      661.34     36.12 o 
   4   7   4      288.98      230.57     26.85 o 
   5   7   4      789.67      786.58     49.14 o 
   6   7   4     1038.67     1077.38     62.89 o 
   7   7   4      440.35      429.29     53.90 o 
   8   7   4       56.55        0.00     26.04 o 
  -8   8   4       17.17        0.00     32.39 o 
  -7   8   4      513.10      612.38     72.24 o 
  -6   8   4        6.36       60.10     35.07 o 
  -5   8   4      316.36      384.53     47.71 o 
  -4   8   4        7.60       35.93     32.34 o 
  -3   8   4       57.95      123.02     25.25 o 
  -2   8   4      168.16      166.39     18.61 o 
  -1   8   4     2219.59     2155.35     64.37 o 
   0   8   4        5.16        8.12      7.82 o 
   1   8   4     3726.98     3980.70    114.72 o 
   2   8   4       15.23       14.44     14.99 o 
   3   8   4     2402.78     2409.68     91.16 o 
   4   8   4       68.77       10.54     17.16 o 
   5   8   4      118.23      191.61     46.06 o 
   6   8   4       53.53       16.21     20.94 o 
   7   8   4       54.49       64.73     38.01 o 
   8   8   4        0.31        0.00     28.42 o 
  -8   9   4        1.17        0.00     38.65 o 
  -7   9   4      121.38      198.84     91.05 o 
  -6   9   4      142.28      235.86     45.47 o 
  -5   9   4      865.29      743.69     67.99 o 
  -4   9   4      505.78      573.91     45.76 o 
  -3   9   4     2489.55     2479.61     94.10 o 
  -2   9   4      625.16      515.88     29.72 o 
  -1   9   4      163.11      203.03     19.98 o 
   0   9   4        2.50       92.98     31.29 o 
   1   9   4        4.86        2.80     13.57 o 
   2   9   4       35.23       21.05     19.11 o 
   3   9   4      495.88      620.51     43.02 o 
   4   9   4      413.70      510.72     42.85 o 
   5   9   4      727.97      798.36     58.87 o 
   6   9   4      227.90      262.22     38.47 o 
   7   9   4      190.75      248.09     46.34 o 
  -7  10   4       31.07       26.67     41.86 o 
  -6  10   4      345.68      289.51     54.73 o 
  -5  10   4       45.13      141.36     42.26 o 
  -4  10   4       96.06      120.01     39.79 o 
  -3  10   4        6.92        0.00     19.64 o 
  -2  10   4      413.66      462.06     52.96 o 
  -1  10   4      560.68      497.73     45.41 o 
   0  10   4     4509.48     4271.99    148.65 o 
   1  10   4      314.14      302.02     37.66 o 
   2  10   4     2153.72     2118.12    100.85 o 
   3  10   4      269.81      346.85     35.22 o 
   4  10   4      247.03      358.07     38.31 o 
   5  10   4       72.52       82.00     27.55 o 
   6  10   4        3.14        0.00     26.93 o 
   7  10   4        0.17        0.00     36.50 o 
  -7  11   4       11.88        0.00     52.51 o 
  -6  11   4      484.26      540.40     92.21 o 
  -5  11   4       20.93       27.86     37.21 o 
  -4  11   4     1412.67     1333.38     85.04 o 
  -3  11   4       47.36       64.78     32.14 o 
  -2  11   4     1513.58     1450.36     91.69 o 
  -1  11   4      184.02      128.28     48.95 o 
   0  11   4       25.46        1.80     14.06 o 
   1  11   4       64.39      161.34     26.31 o 
   2  11   4     1087.60     1046.06     60.17 o 
   3  11   4      303.57      330.47     51.77 o 
   4  11   4      996.41     1051.10     68.06 o 
   5  11   4       43.41       54.41     26.27 o 
   6  11   4      434.81      349.89     50.20 o 
  -6  12   4       34.76        5.61     41.58 o 
  -5  12   4       36.31       11.83     31.90 o 
  -4  12   4        0.56       28.16     28.28 o 
  -3  12   4       48.34       61.23     37.78 o 
  -2  12   4      261.85      304.08     39.38 o 
  -1  12   4      882.01     1133.97    132.29 o 
   0  12   4     2458.21     2414.50    143.59 o 
   1  12   4     1046.63      923.78     69.37 o 
   2  12   4      980.80      867.02     64.64 o 
   3  12   4      258.14      418.36     46.00 o 
   4  12   4       18.39       49.35     31.06 o 
   5  12   4        8.42        3.35     26.56 o 
  -5  13   4      417.62      353.70     81.62 o 
  -4  13   4       24.31       44.90     47.98 o 
  -3  13   4      933.08      929.79    112.83 o 
  -2  13   4       37.16       54.15     35.59 o 
  -1  13   4      193.22      170.55     38.31 o 
   0  13   4       15.62       24.79     27.16 o 
   1  13   4       18.25       26.87     31.20 o 
   2  13   4       14.44       49.19     27.31 o 
   3  13   4      376.92      297.59     43.28 o 
   4  13   4       18.39        8.67     34.92 o 
   5  13   4      424.31      408.48     59.15 o 
  -4  14   4        2.67        0.00     65.83 o 
  -3  14   4       22.72        0.00     39.66 o 
  -2  14   4        2.63       80.52     47.32 o 
  -1  14   4      334.49      462.06     70.34 o 
   0  14   4       18.70        0.21     26.80 o 
   1  14   4      410.26      443.56     64.49 o 
   2  14   4       49.41      115.72     44.63 o 
   3  14   4      124.85      156.70     49.74 o 
  -2  15   4      173.70      185.39     52.99 o 
  -1  15   4       65.23       60.31     51.25 o 
   0  15   4      130.01      179.22     58.56 o 
   1  15   4       39.06       75.24     56.62 o 
   2  15   4        0.07      145.89    150.22 o 
  -9   0   5       59.72       42.83     87.56 o 
  -7   0   5     3427.19     3734.83    259.02 o 
  -5   0   5     2029.68     2228.53    202.98 o 
  -3   0   5     1675.47     1623.53     46.41 o 
  -1   0   5      246.55      154.48     14.03 o 
   1   0   5     4506.73     4252.58    111.50 o 
   3   0   5    17110.55    18557.18    736.91 o 
   5   0   5     1566.03     1719.43     97.34 o 
   7   0   5     1010.12     1222.96     94.36 o 
   9   0   5        5.03       19.11     44.46 o 
  -9   1   5       54.74       73.27     95.81 o 
  -8   1   5      125.19      302.18     88.24 o 
  -7   1   5      243.11      498.77     57.03 o 
  -6   1   5       46.14      104.78     20.38 o 
  -5   1   5     1015.71     1109.41     47.81 o 
  -4   1   5     1491.89     1699.96     51.15 o 
  -3   1   5     9511.41     9016.99    196.90 o 
  -2   1   5      636.12      625.02     29.65 o 
  -1   1   5       21.60      124.79     10.29 o 
   0   1   5     1280.28     1259.25     65.32 o 
   1   1   5      873.66      664.73     44.08 o 
   2   1   5      315.29      410.47     14.96 o 
   3   1   5     1788.85     1721.94     58.45 o 
   4   1   5      279.36      290.80     19.90 o 
   5   1   5       12.64        6.44     14.86 o 
   6   1   5      433.02      613.67     41.06 o 
   7   1   5     1481.47     1590.60     74.04 o 
   8   1   5       64.28       66.11     22.91 o 
   9   1   5      113.66       86.18     42.91 o 
  -9   2   5       10.96        9.46     51.02 o 
  -8   2   5      740.81      677.74     95.02 o 
  -7   2   5      560.46      543.76     68.63 o 
  -6   2   5     1598.32     1705.06     70.80 o 
  -5   2   5      275.83      315.56     25.36 o 
  -4   2   5    14061.12    14423.83    333.20 o 
  -3   2   5     1059.45     1333.34     41.01 o 
  -2   2   5     3817.01     4178.27     68.95 o 
  -1   2   5     1427.23     1365.63     26.96 o 
   0   2   5    14105.28    15184.50    443.10 o 
   1   2   5      171.33      162.86      7.84 o 
   2   2   5    11639.38    12271.48    211.63 o 
   3   2   5     1226.51     1242.67     41.18 o 
   4   2   5     7765.16     7843.86    219.17 o 
   5   2   5      161.97      113.75     18.06 o 
   6   2   5     1547.80     1462.16     61.52 o 
   7   2   5      146.56      238.18     37.32 o 
   8   2   5       28.85        1.52     21.08 o 
   9   2   5        6.13        8.19     35.17 o 
  -9   3   5       28.39       88.18     48.11 o 
  -8   3   5      257.48      324.34     86.89 o 
  -7   3   5        4.92      154.57     34.78 o 
  -6   3   5       65.35      111.58     33.84 o 
  -5   3   5       42.56       51.80     21.44 o 
  -4   3   5     8401.98     8621.95    220.54 o 
  -3   3   5      566.86      635.63     17.47 o 
  -2   3   5    30753.10    31813.58    616.27 o 
  -1   3   5     1667.74     1869.28     37.34 o 
   0   3   5    71640.77    70003.38   1062.62 o 
   1   3   5     1948.87     1477.65     28.58 o 
   2   3   5     9091.25     9644.66    163.97 o 
   3   3   5       72.84       92.17     12.69 o 
   4   3   5       77.67      129.48     16.23 o 
   5   3   5      327.09      460.00     29.04 o 
   6   3   5     3269.25     3296.68    109.65 o 
   7   3   5      139.70      106.94     28.75 o 
   8   3   5      240.09      238.12     48.74 o 
   9   3   5        0.05       12.85     39.99 o 
  -9   4   5       76.02      170.62     53.75 o 
  -8   4   5      435.19      292.13     86.77 o 
  -7   4   5      799.37      690.76     54.20 o 
  -6   4   5     1502.18     1349.49     80.78 o 
  -5   4   5     2136.28     1906.81     74.19 o 
  -4   4   5     6006.78     5626.98    172.01 o 
  -3   4   5     4045.43     4293.66     85.32 o 
  -2   4   5     1296.49     1280.24     37.83 o 
  -1   4   5       17.80       56.02     10.15 o 
   0   4   5     4933.63     6010.62    156.21 o 
   1   4   5    15215.68    16594.40    268.13 o 
   2   4   5    11069.74    11483.49    203.76 o 
   3   4   5    20269.38    20829.91    413.93 o 
   4   4   5     4274.57     4100.12    117.94 o 
   5   4   5      476.71      550.68     34.21 o 
   6   4   5      313.89      283.69     28.74 o 
   7   4   5       67.64       51.67     23.19 o 
   8   4   5        0.54        3.35     20.91 o 
   9   4   5        0.23        0.00     60.35 o 
  -9   5   5       81.88      136.22     86.13 o 
  -8   5   5        5.81       36.36     27.08 o 
  -7   5   5      230.72      316.56     41.11 o 
  -6   5   5      130.04      272.29     35.60 o 
  -5   5   5       60.16       59.49     18.73 o 
  -4   5   5      172.05      152.07     20.88 o 
  -3   5   5    15066.60    14657.62    374.61 o 
  -2   5   5      435.59      460.00     19.71 o 
  -1   5   5    37943.71    40849.46    735.72 o 
   0   5   5      852.61      806.84     23.69 o 
   1   5   5    20980.00    21696.08    373.58 o 
   2   5   5      209.48      275.71     17.12 o 
   3   5   5      177.17      261.03     17.20 o 
   4   5   5      195.90      159.33     19.72 o 
   5   5   5      483.19      459.47     35.15 o 
   6   5   5      734.14      813.53     47.19 o 
   7   5   5     1340.75     1063.01     59.83 o 
   8   5   5        6.33        9.00     35.80 o 
  -9   6   5      133.97      233.37    247.30 o 
  -8   6   5       71.70       54.03     31.41 o 
  -7   6   5      695.53      655.09     53.95 o 
  -6   6   5      187.93      245.90     30.32 o 
  -5   6   5     1205.30      885.57     45.68 o 
  -4   6   5      302.31      349.43     21.63 o 
  -3   6   5     4022.32     3800.50    114.67 o 
  -2   6   5        1.34       36.95     12.09 o 
  -1   6   5       38.61       92.63     14.54 o 
   0   6   5      488.98      628.55     20.65 o 
   1   6   5     5139.61     6216.48    138.00 o 
   2   6   5      371.20      425.28     21.89 o 
   3   6   5     7480.04     7607.46    162.56 o 
   4   6   5      915.20      712.85     31.91 o 
   5   6   5       64.80       95.55     18.85 o 
   6   6   5      122.89       79.98     20.19 o 
   7   6   5       42.04        8.65     23.10 o 
   8   6   5        0.29       16.07     43.91 o 
  -8   7   5       96.86      135.13     46.02 o 
  -7   7   5       90.15       78.86     30.10 o 
  -6   7   5       49.86       71.29     22.98 o 
  -5   7   5        1.06        0.00     19.09 o 
  -4   7   5      878.92      713.99     55.09 o 
  -3   7   5      339.68      339.79     38.68 o 
  -2   7   5      807.96      788.76     35.35 o 
  -1   7   5      327.52      402.57     19.04 o 
   0   7   5     1106.58     1493.86     47.08 o 
   1   7   5      268.20      225.39     23.67 o 
   2   7   5     2126.56     2296.50     84.93 o 
   3   7   5       24.84       22.59     15.61 o 
   4   7   5        8.18       34.72     35.99 o 
   5   7   5       28.27       60.51     25.63 o 
   6   7   5      514.41      406.02     41.93 o 
   7   7   5       83.17       30.74     32.79 o 
   8   7   5      139.90      158.18     58.44 o 
  -8   8   5      293.83      324.65    105.53 o 
  -7   8   5       24.24       55.75     39.42 o 
  -6   8   5      733.69      903.48     83.50 o 
  -5   8   5      245.62      266.74     45.56 o 
  -4   8   5      686.94      641.97     56.92 o 
  -3   8   5        9.83       49.40     13.35 o 
  -2   8   5      416.14      402.78     23.22 o 
  -1   8   5        0.04        8.47      9.32 o 
   0   8   5        1.63       10.70     11.08 o 
   1   8   5       44.60       11.43     12.27 o 
   2   8   5      470.33      560.63     34.12 o 
   3   8   5        1.03       63.71     29.85 o 
   4   8   5     1545.28     1565.59     87.12 o 
   5   8   5       23.97       49.10     23.34 o 
   6   8   5      348.03      386.32     43.11 o 
   7   8   5        0.01       42.54     30.11 o 
  -8   9   5       40.44       58.59     47.05 o 
  -7   9   5       27.02      205.89     69.19 o 
  -6   9   5       25.38      122.47    112.54 o 
  -5   9   5       10.18        0.00     32.99 o 
  -4   9   5      526.25      446.87     41.24 o 
  -3   9   5      783.36      821.71     58.50 o 
  -2   9   5      808.16      796.61     34.63 o 
  -1   9   5      647.99      525.80     29.59 o 
   0   9   5      478.94      527.83     23.28 o 
   1   9   5      277.75      338.39     27.64 o 
   2   9   5      347.40      438.38     35.17 o 
   3   9   5        9.32       18.89     19.15 o 
   4   9   5       82.26      108.68     28.22 o 
   5   9   5       81.37       47.88     24.70 o 
   6   9   5      248.66      285.80     38.67 o 
   7   9   5      203.88      350.70     50.44 o 
  -7  10   5      308.25      256.97     57.80 o 
  -6  10   5       16.59      112.79     56.57 o 
  -5  10   5     1118.38     1187.74     98.52 o 
  -4  10   5       13.83        0.00     20.34 o 
  -3  10   5      593.09      628.79     45.56 o 
  -2  10   5       68.18      156.96     23.52 o 
  -1  10   5       12.60       26.48     14.76 o 
   0  10   5      117.67      144.66     31.92 o 
   1  10   5     1560.71     1451.36     65.04 o 
   2  10   5      205.57      295.51     35.31 o 
   3  10   5     2631.56     2623.40    126.92 o 
   4  10   5       88.99      106.83     29.29 o 
   5  10   5      586.97      718.38     58.80 o 
   6  10   5       63.57      111.38     69.24 o 
   7  10   5       71.93       69.40     57.06 o 
  -7  11   5       47.00       37.06     41.63 o 
  -6  11   5        1.45       18.22     34.22 o 
  -5  11   5      264.11      256.84     62.02 o 
  -4  11   5       47.32       42.43     27.14 o 
  -3  11   5     2829.60     3050.27    207.14 o 
  -2  11   5      207.28      201.60     34.03 o 
  -1  11   5     2575.45     2587.79    127.71 o 
   0  11   5      173.47      142.86     26.09 o 
   1  11   5     1891.31     1911.20     84.51 o 
   2  11   5       53.54       91.24     43.29 o 
   3  11   5       51.96      102.47     31.14 o 
   4  11   5       48.94       63.21     27.22 o 
   5  11   5      192.13      141.13     40.41 o 
   6  11   5       27.47        0.00     29.72 o 
  -6  12   5      141.70      128.54     94.22 o 
  -5  12   5      355.31      436.70     79.15 o 
  -4  12   5      221.14      235.34     43.31 o 
  -3  12   5      126.17      127.40     44.35 o 
  -2  12   5        0.83       37.01     25.95 o 
  -1  12   5       10.49       63.33     39.20 o 
   0  12   5      704.31      780.64     72.69 o 
   1  12   5      588.33      597.27     69.39 o 
   2  12   5      995.74      850.67     66.11 o 
   3  12   5     1041.83      980.64     66.39 o 
   4  12   5      540.50      643.53    101.52 o 
   5  12   5      192.95      223.67     63.99 o 
  -5  13   5        0.95       11.15     38.81 o 
  -4  13   5      293.56      219.71     61.22 o 
  -3  13   5       15.78       85.87     72.27 o 
  -2  13   5     1533.51     1293.02    121.58 o 
  -1  13   5        5.30        0.00     44.89 o 
   0  13   5     1138.11     1156.72     91.90 o 
   1  13   5        0.96        5.94     35.80 o 
   2  13   5      220.50      248.94     37.67 o 
   3  13   5        0.29        0.00     22.53 o 
   4  13   5        4.06       18.35     27.77 o 
  -4  14   5      128.42        0.00     47.75 o 
  -3  14   5        0.22       16.82     38.86 o 
  -2  14   5       68.38       39.58     35.32 o 
  -1  14   5       15.19       43.43     41.04 o 
   0  14   5      107.37       94.15     49.46 o 
   1  14   5       24.41       23.97     32.81 o 
   2  14   5      256.40      242.84     53.99 o 
   3  14   5       76.15       60.37     38.78 o 
  -2  15   5       15.18        0.00     41.90 o 
  -1  15   5       84.52       61.82     46.13 o 
   0  15   5        8.08       76.67     38.68 o 
   1  15   5      155.76      228.70     50.99 o 
  -8   0   6      154.69        0.00     76.14 o 
  -6   0   6      196.51      361.40     98.03 o 
  -4   0   6     5322.53     5291.64    137.02 o 
  -2   0   6     6570.33     6900.28    227.29 o 
   0   0   6     1778.59     1151.98     56.58 o 
   2   0   6      416.80      378.49     45.84 o 
   4   0   6      383.24      661.40     41.92 o 
   6   0   6     2561.63     3170.31    166.65 o 
   8   0   6      424.00      569.29     95.00 o 
  -9   1   6       45.54        2.32     40.30 o 
  -8   1   6      427.27      518.06    111.67 o 
  -7   1   6      961.05     1248.24     95.91 o 
  -6   1   6      321.03      330.09     48.65 o 
  -5   1   6      206.95      179.62     18.95 o 
  -4   1   6      339.51      395.84     29.99 o 
  -3   1   6      186.93      125.49     13.17 o 
  -2   1   6      633.61      564.87     17.92 o 
  -1   1   6      808.25     1035.33     28.38 o 
   0   1   6      324.17      416.90     24.27 o 
   1   1   6      329.05      223.30     16.11 o 
   2   1   6       62.15       94.10     10.23 o 
   3   1   6     3640.40     3256.92     72.44 o 
   4   1   6     1480.22     1572.03     55.59 o 
   5   1   6       28.90       33.77     14.70 o 
   6   1   6       51.18      137.56     23.18 o 
   7   1   6      171.97      264.83     33.55 o 
   8   1   6      109.89      147.30     31.17 o 
   9   1   6       34.23       95.58     44.46 o 
  -9   2   6        0.48        0.00    121.82 o 
  -8   2   6       66.92      104.71     69.35 o 
  -7   2   6      296.20      254.82     52.66 o 
  -6   2   6      161.44      171.49     22.47 o 
  -5   2   6     2112.64     2053.35     72.24 o 
  -4   2   6     2056.99     1900.03     61.12 o 
  -3   2   6     5837.58     5613.22    129.94 o 
  -2   2   6       49.51      190.12     15.17 o 
  -1   2   6    20758.52    20370.64    329.96 o 
   0   2   6     3493.54     2558.11     62.10 o 
   1   2   6      355.59      465.46     18.50 o 
   2   2   6        0.12       20.69     12.80 o 
   3   2   6     8558.54     9200.86    181.75 o 
   4   2   6        0.61      123.86     20.10 o 
   5   2   6     1089.69     1334.45     54.30 o 
   6   2   6      360.09      250.96     27.44 o 
   7   2   6     1393.94     1360.52     74.19 o 
   8   2   6       76.72       17.57     30.50 o 
   9   2   6       56.52       94.82     47.55 o 
  -9   3   6       82.34       89.56     49.48 o 
  -8   3   6      135.85        0.00     73.44 o 
  -7   3   6     2963.34     2897.60    182.80 o 
  -6   3   6      395.95      489.36     54.93 o 
  -5   3   6      924.62      851.33     43.52 o 
  -4   3   6      899.48      913.85     58.42 o 
  -3   3   6      833.02      992.65     25.69 o 
  -2   3   6        0.29       65.96     10.03 o 
  -1   3   6    30931.77    33161.87    564.00 o 
   0   3   6     2967.55     2813.93     49.51 o 
   1   3   6    33553.64    33170.19    499.11 o 
   2   3   6      817.22      867.95     24.82 o 
   3   3   6    16223.23    15917.89    314.95 o 
   4   3   6      281.24      281.04     22.42 o 
   5   3   6      655.69      602.16     33.43 o 
   6   3   6       27.07       30.37     19.03 o 
   7   3   6      350.15      363.68     41.04 o 
   8   3   6       25.35       45.77     28.58 o 
  -9   4   6        1.59       56.18     86.15 o 
  -8   4   6        4.41        1.90     79.95 o 
  -7   4   6       95.79       41.48     31.51 o 
  -6   4   6      502.00      472.90     44.20 o 
  -5   4   6     3071.79     2553.74     93.21 o 
  -4   4   6     8597.31     8436.93    226.67 o 
  -3   4   6    13062.94    12880.39    244.67 o 
  -2   4   6    11405.09    11020.09    232.57 o 
  -1   4   6    13357.77    12515.99    271.27 o 
   0   4   6     3797.29     3418.25     66.20 o 
   1   4   6      184.71      311.64     14.75 o 
   2   4   6      728.77      557.87     20.07 o 
   3   4   6     6778.87     6308.41    137.38 o 
   4   4   6     4111.52     3619.75     96.12 o 
   5   4   6      889.39      716.84     56.61 o 
   6   4   6      800.92      620.02     49.88 o 
   7   4   6      572.56      486.80     40.72 o 
   8   4   6       46.02       54.38     26.67 o 
  -9   5   6        1.07       88.59     53.18 o 
  -8   5   6      687.20      449.96     67.64 o 
  -7   5   6      207.87      281.17     42.48 o 
  -6   5   6     1459.34     1342.18     78.01 o 
  -5   5   6      107.31      220.66     27.27 o 
  -4   5   6      367.33      464.60     25.35 o 
  -3   5   6      394.67      358.31     27.31 o 
  -2   5   6     4384.28     4515.09     94.72 o 
  -1   5   6     1367.16     1445.80     39.43 o 
   0   5   6    27354.70    27137.36   1111.14 o 
   1   5   6      180.17      143.01     15.09 o 
   2   5   6    15099.27    15398.25    314.49 o 
   3   5   6       46.51      103.80     15.09 o 
   4   5   6     1992.91     1596.34     58.00 o 
   5   5   6       15.75        0.00     15.22 o 
   6   5   6        9.10       23.92     18.16 o 
   7   5   6        0.21        0.00     22.66 o 
   8   5   6       41.34       26.59     29.97 o 
  -9   6   6        0.75       38.29     73.22 o 
  -8   6   6       50.70       29.02     29.48 o 
  -7   6   6       61.56      124.54     34.87 o 
  -6   6   6      523.54      493.75     45.16 o 
  -5   6   6      470.11      428.73     43.76 o 
  -4   6   6     3032.64     2511.23     77.75 o 
  -3   6   6      467.06      635.70     33.10 o 
  -2   6   6     2127.69     2068.83     54.48 o 
  -1   6   6      286.79      236.69     15.36 o 
   0   6   6     1356.79     1398.34     37.27 o 
   1   6   6      142.72       86.18     10.89 o 
   2   6   6     2604.42     2504.77    118.24 o 
   3   6   6       36.74       67.41     17.12 o 
   4   6   6     3572.64     2938.95     84.16 o 
   5   6   6       22.02        0.00     13.08 o 
   6   6   6      847.29      749.12     45.01 o 
   7   6   6      188.38      230.48     35.93 o 
   8   6   6       68.38       20.90     37.66 o 
  -8   7   6       99.94       41.46     42.50 o 
  -7   7   6      434.37      599.88     56.93 o 
  -6   7   6      217.95      304.37     58.34 o 
  -5   7   6      147.74      110.99     28.38 o 
  -4   7   6      102.63      102.77     24.16 o 
  -3   7   6      747.82      659.79     29.36 o 
  -2   7   6        6.46        0.00     11.03 o 
  -1   7   6      231.75      271.07     17.62 o 
   0   7   6        2.56       10.93      8.59 o 
   1   7   6       72.14       96.34     11.12 o 
   2   7   6      316.22      382.07     27.24 o 
   3   7   6      744.67      491.10     36.42 o 
   4   7   6      178.20      195.26     27.44 o 
   5   7   6      615.14      753.80     50.29 o 
   6   7   6       63.43       76.34     27.38 o 
   7   7   6      101.01      113.97     33.45 o 
   8   7   6        0.09       71.75     42.93 o 
  -8   8   6        8.89       51.21     70.85 o 
  -7   8   6      105.97       74.71     40.64 o 
  -6   8   6        8.15       31.19     30.07 o 
  -5   8   6     1002.80      903.38     76.60 o 
  -4   8   6       55.07        0.00     11.15 o 
  -3   8   6      594.94      667.90     36.48 o 
  -2   8   6       62.81       83.10     13.96 o 
  -1   8   6      271.55      265.59     18.74 o 
   0   8   6       13.86       38.33     14.58 o 
   1   8   6        2.25       44.21     20.89 o 
   2   8   6       72.09      130.41     20.74 o 
   3   8   6      387.89      417.71     38.22 o 
   4   8   6       49.02       90.19     22.98 o 
   5   8   6      411.95      544.02     45.22 o 
   6   8   6        9.05       77.85     45.63 o 
   7   8   6      499.70      644.61     78.01 o 
  -8   9   6       59.39       50.18     55.32 o 
  -7   9   6      228.03      326.94     58.79 o 
  -6   9   6      127.27      198.05     46.06 o 
  -5   9   6        0.78        2.61     29.22 o 
  -4   9   6      134.05      195.29     40.66 o 
  -3   9   6      345.96      318.00     23.16 o 
  -2   9   6        0.63        0.00     10.52 o 
  -1   9   6      434.50      395.84     26.33 o 
   0   9   6      340.06      347.81     25.69 o 
   1   9   6      542.41      659.64     41.65 o 
   2   9   6      842.31      745.50     45.03 o 
   3   9   6      533.93      646.14     62.74 o 
   4   9   6      173.50      172.83     36.68 o 
   5   9   6      188.09      268.49     36.90 o 
   6   9   6        0.35       20.21     25.43 o 
   7   9   6       58.78       67.06     44.09 o 
  -7  10   6       25.69       42.36     50.07 o 
  -6  10   6      215.00      195.92     58.44 o 
  -5  10   6      108.02      149.09     49.13 o 
  -4  10   6     1632.69     1619.61     87.66 o 
  -3  10   6       62.74       49.11     18.38 o 
  -2  10   6     3070.28     2838.73     89.55 o 
  -1  10   6      412.47      426.13     26.97 o 
   0  10   6     1051.84     1035.63     52.74 o 
   1  10   6      192.30      126.11     27.15 o 
   2  10   6       37.39       86.58     22.57 o 
   3  10   6       39.21       55.73     28.35 o 
   4  10   6     1005.49     1112.39     75.08 o 
   5  10   6       25.03      137.81     83.00 o 
   6  10   6      480.82      496.73     64.90 o 
  -6  11   6      238.60      242.47     53.78 o 
  -5  11   6      132.99       74.10     38.49 o 
  -4  11   6       13.99        6.99     24.99 o 
  -3  11   6       52.23       68.17     36.78 o 
  -2  11   6     1868.17     1814.98    127.48 o 
  -1  11   6       59.74       50.57     38.13 o 
   0  11   6     3409.82     3358.50    170.77 o 
   1  11   6      250.93      243.61     32.64 o 
   2  11   6     2125.00     2243.85    101.04 o 
   3  11   6       55.49       31.02     24.47 o 
   4  11   6      489.12      544.84     50.21 o 
   5  11   6       23.80       39.21     25.33 o 
   6  11   6        8.77       21.95     35.62 o 
  -6  12   6       54.34       73.68     52.04 o 
  -5  12   6      269.09      272.34     56.55 o 
  -4  12   6      610.41      472.32     61.11 o 
  -3  12   6     1029.55      943.32     59.94 o 
  -2  12   6     1152.36     1056.55     78.01 o 
  -1  12   6     1115.86     1096.82     91.43 o 
   0  12   6      122.91      112.73     35.86 o 
   1  12   6       20.60        0.00     24.27 o 
   2  12   6       72.34       67.25     29.82 o 
   3  12   6      187.83      193.89     43.87 o 
   4  12   6      213.03      251.74     38.94 o 
   5  12   6      143.75       49.19     32.68 o 
  -5  13   6       98.39      100.98     62.31 o 
  -4  13   6       11.21       59.37     40.44 o 
  -3  13   6       41.83       44.09     31.62 o 
  -2  13   6       42.34        0.00     58.69 o 
  -1  13   6      738.99      675.27     87.95 o 
   0  13   6        9.17        0.00     22.92 o 
   1  13   6     1374.74     1243.74     89.53 o 
   2  13   6        0.12       31.24     34.02 o 
   3  13   6      389.65      338.92     50.50 o 
   4  13   6        0.92       47.92     41.25 o 
  -4  14   6       63.17       49.58     72.02 o 
  -3  14   6      139.84       84.56     36.20 o 
  -2  14   6       50.04       64.56     44.98 o 
  -1  14   6      153.99      149.00    125.47 o 
   0  14   6       38.48       43.09     36.14 o 
   1  14   6       20.84        0.00     41.96 o 
   2  14   6       20.84       16.29     30.36 o 
   3  14   6      160.04      174.23     43.29 o 
  -1  15   6        5.37       17.63     31.98 o 
   0  15   6       56.08        0.00     31.22 o 
   1  15   6        5.86        9.47     31.12 o 
  -9   0   7      110.78       10.79     75.82 o 
  -7   0   7      327.91      370.96     78.76 o 
  -5   0   7      619.29      644.59     61.26 o 
  -3   0   7       15.46       44.44     14.95 o 
  -1   0   7    13676.26    11449.39    720.65 o 
   1   0   7       52.01       16.26     15.91 o 
   3   0   7       30.19        8.00     15.16 o 
   5   0   7      491.29      506.30     52.38 o 
   7   0   7      787.69     1033.39     96.32 o 
   9   0   7      276.84      289.65    105.01 o 
  -9   1   7       36.15        0.00     55.95 o 
  -8   1   7      183.75      106.24     72.43 o 
  -7   1   7     1779.65     2039.53    125.96 o 
  -6   1   7      720.03      821.07     62.57 o 
  -5   1   7      540.04      642.81     34.20 o 
  -4   1   7     4000.63     3367.22    172.23 o 
  -3   1   7      979.03     1016.19     55.04 o 
  -2   1   7        0.66       16.79      8.21 o 
  -1   1   7     1633.06     1448.18     45.96 o 
   0   1   7      400.71      315.02     16.27 o 
   1   1   7      835.90      521.40     51.06 o 
   2   1   7      691.20      712.34     23.08 o 
   3   1   7     5947.83     5815.76    134.38 o 
   4   1   7     2213.82     2402.99     76.97 o 
   5   1   7      742.86      799.44     41.33 o 
   6   1   7      603.00      669.29     44.35 o 
   7   1   7       66.67      119.15     26.86 o 
   8   1   7        7.59       28.00     24.37 o 
  -9   2   7       16.62       46.71     70.61 o 
  -8   2   7      291.76      521.29    109.49 o 
  -7   2   7       31.00      101.69     52.38 o 
  -6   2   7       38.07       60.85     19.16 o 
  -5   2   7      951.87      940.67     50.01 o 
  -4   2   7     4502.58     4981.71    137.40 o 
  -3   2   7      892.41      960.59     34.90 o 
  -2   2   7     6466.27     7019.28    135.09 o 
  -1   2   7     5898.77     5441.11     97.87 o 
   0   2   7    30182.65    29198.41    550.59 o 
   1   2   7     1500.02     1753.20     93.47 o 
   2   2   7     2923.81     3057.53     56.10 o 
   3   2   7     1264.68     1182.57     38.26 o 
   4   2   7      651.64      774.75     32.11 o 
   5   2   7        3.48       22.18     19.06 o 
   6   2   7     1432.77     1615.02     76.21 o 
   7   2   7        2.87       42.53     29.01 o 
   8   2   7      321.35      308.72     38.75 o 
  -9   3   7        2.67       14.24     39.77 o 
  -8   3   7      556.12      396.73    127.23 o 
  -7   3   7       61.14       53.85     22.50 o 
  -6   3   7     2277.03     2157.91     90.67 o 
  -5   3   7      932.03      997.90     67.91 o 
  -4   3   7    13726.14    13809.90    356.51 o 
  -3   3   7     2310.94     1985.79     61.58 o 
  -2   3   7      384.51      293.20     15.61 o 
  -1   3   7      851.89      814.27     25.19 o 
   0   3   7     5602.27     5983.28     98.02 o 
   1   3   7     1983.10     2123.54     55.13 o 
   2   3   7    15020.02    16325.45    281.60 o 
   3   3   7      595.46      591.81     34.47 o 
   4   3   7     7295.24     6685.60    180.47 o 
   5   3   7       11.43       40.15     15.62 o 
   6   3   7     2060.48     1967.03     92.90 o 
   7   3   7       25.01        0.00     24.78 o 
   8   3   7        8.03        0.00     30.09 o 
  -9   4   7       89.51      111.63     52.78 o 
  -8   4   7       62.41       70.54     41.33 o 
  -7   4   7      200.95      290.78     39.81 o 
  -6   4   7       18.05      163.97     39.88 o 
  -5   4   7      261.20      288.82     29.88 o 
  -4   4   7     2769.02     2494.73     88.66 o 
  -3   4   7     7926.73     8660.78    176.54 o 
  -2   4   7    12029.76    12911.76    252.43 o 
  -1   4   7    30822.87    31581.07    590.72 o 
   0   4   7    29569.74    30817.96    544.01 o 
   1   4   7     5871.95     6246.79    113.08 o 
   2   4   7     2511.03     2662.91     83.26 o 
   3   4   7      169.85      194.55     18.81 o 
   4   4   7      145.76      131.96     17.48 o 
   5   4   7      166.08       73.05     19.00 o 
   6   4   7      460.56      458.41     37.72 o 
   7   4   7      742.07      671.97     62.36 o 
   8   4   7       34.08       31.98     34.73 o 
  -9   5   7       11.42       30.90     38.54 o 
  -8   5   7       16.90        0.00     54.73 o 
  -7   5   7     1593.75     1475.12     94.20 o 
  -6   5   7       35.76       33.89     22.72 o 
  -5   5   7     3605.58     3079.55    113.56 o 
  -4   5   7     1034.38      815.39     42.66 o 
  -3   5   7     3703.95     3717.93    149.37 o 
  -2   5   7       76.85       95.63     13.43 o 
  -1   5   7      518.66      634.45     29.64 o 
   0   5   7       50.71       76.69     15.55 o 
   1   5   7     3530.64     3828.99     78.84 o 
   2   5   7     2892.56     3270.27     75.49 o 
   3   5   7     7548.32     6798.25    166.22 o 
   4   5   7      256.85      269.60     22.09 o 
   5   5   7     3348.21     3356.41    112.51 o 
   6   5   7       51.14      115.43     23.40 o 
   7   5   7      210.12      204.85     30.76 o 
   8   5   7       13.18      130.96     59.07 o 
  -9   6   7       93.71      259.12    129.12 o 
  -8   6   7       82.58       74.97     45.36 o 
  -7   6   7      186.45      296.44     45.39 o 
  -6   6   7       42.97       63.04     24.72 o 
  -5   6   7      618.09      650.92     42.41 o 
  -4   6   7      667.03      546.45     39.58 o 
  -3   6   7     1747.33     1812.48     82.30 o 
  -2   6   7     1216.12     1135.02     36.86 o 
  -1   6   7     5267.14     5593.81    123.83 o 
   0   6   7     1228.48     1343.25     37.96 o 
   1   6   7      836.40      910.53     63.04 o 
   2   6   7      410.30      356.83     27.24 o 
   3   6   7      201.86      209.34     20.65 o 
   4   6   7       65.54       79.91     19.14 o 
   5   6   7      173.92      216.24     23.44 o 
   6   6   7       15.86      121.47     29.49 o 
   7   6   7      510.36      410.19     53.52 o 
   8   6   7       26.51       37.78     41.74 o 
  -8   7   7      152.93       24.17     56.01 o 
  -7   7   7      291.59      339.49     44.03 o 
  -6   7   7      683.04      768.15     62.21 o 
  -5   7   7      563.68      409.76     35.63 o 
  -4   7   7      626.66      616.10     31.46 o 
  -3   7   7      443.04      373.33     24.32 o 
  -2   7   7       29.99       63.49     17.12 o 
  -1   7   7      256.50      248.31     18.78 o 
   0   7   7     1098.64     1051.87     34.67 o 
   1   7   7        3.18       28.18      9.97 o 
   2   7   7      627.55      477.81     22.80 o 
   3   7   7      490.39      504.67     33.15 o 
   4   7   7      877.90      836.05     47.48 o 
   5   7   7      836.99      974.84     59.58 o 
   6   7   7      558.84      601.35     50.10 o 
   7   7   7       28.68       41.12     36.00 o 
  -8   8   7       97.61      170.20     94.41 o 
  -7   8   7        4.14        0.00     42.04 o 
  -6   8   7        1.38        9.86     23.16 o 
  -5   8   7       22.73       16.47     19.88 o 
  -4   8   7      463.10      459.31     34.61 o 
  -3   8   7        6.85       48.13     18.81 o 
  -2   8   7      665.17      598.31     29.57 o 
  -1   8   7        0.14       43.40     16.00 o 
   0   8   7     1500.57     1261.98     53.61 o 
   1   8   7      115.02      145.80     15.60 o 
   2   8   7      199.73      167.75     22.56 o 
   3   8   7       79.77       53.48     19.89 o 
   4   8   7       74.02      112.42     29.03 o 
   5   8   7       12.19        0.00     19.57 o 
   6   8   7      180.85      320.88     41.56 o 
   7   8   7        0.26       29.02     37.65 o 
  -8   9   7      103.65      141.11     70.60 o 
  -7   9   7      153.34      210.79     64.42 o 
  -6   9   7      587.53      732.65     74.96 o 
  -5   9   7      306.16      346.04     43.64 o 
  -4   9   7      831.58      756.87     68.98 o 
  -3   9   7      292.91      364.80     30.87 o 
  -2   9   7       11.62       59.07     26.78 o 
  -1   9   7       19.44       30.46     12.72 o 
   0   9   7      234.70      210.86     19.93 o 
   1   9   7      657.39      626.32     40.19 o 
   2   9   7      843.17     1021.72     64.90 o 
   3   9   7     1083.79     1166.01     61.50 o 
   4   9   7      735.50      711.34     56.72 o 
   5   9   7      359.89      547.39     48.99 o 
   6   9   7      210.26      247.27     46.45 o 
   7   9   7        2.98       12.29     36.10 o 
  -7  10   7       58.63      121.38     64.41 o 
  -6  10   7       11.34       45.47     48.48 o 
  -5  10   7       14.50       42.74     34.87 o 
  -4  10   7      312.32      292.43     33.25 o 
  -3  10   7      651.19      739.40     46.35 o 
  -2  10   7      444.32      415.61     54.70 o 
  -1  10   7     4457.11     3887.05    160.66 o 
   0  10   7      492.10      478.49     38.00 o 
   1  10   7     2256.09     2548.82    103.08 o 
   2  10   7      293.28      301.46     41.28 o 
   3  10   7       41.99       47.53     23.04 o 
   4  10   7        9.98        3.05     20.50 o 
   5  10   7      146.94      213.25     42.03 o 
   6  10   7       32.08       26.40     33.12 o 
  -6  11   7       24.32        0.00     28.11 o 
  -5  11   7      719.18      715.04     80.57 o 
  -4  11   7      158.02      206.84     32.30 o 
  -3  11   7     1318.02     1515.16     90.72 o 
  -2  11   7      492.71      416.26     39.17 o 
  -1  11   7        8.61      123.99     55.12 o 
   0  11   7        0.54        4.02     16.85 o 
   1  11   7     1601.01     1571.59     76.82 o 
   2  11   7      179.90      215.52     43.78 o 
   3  11   7     1451.37     1546.99     85.71 o 
   4  11   7       30.72       68.48     36.11 o 
   5  11   7      469.43      542.95     63.88 o 
  -6  12   7        2.45        0.00     45.93 o 
  -5  12   7        9.52       17.99     25.87 o 
  -4  12   7       68.47      116.38     93.03 o 
  -3  12   7      175.25      165.79     38.24 o 
  -2  12   7      765.62      804.19     69.58 o 
  -1  12   7     2026.38     2168.61    143.70 o 
   0  12   7     1349.84     1294.52     90.24 o 
   1  12   7      993.27     1009.74     72.99 o 
   2  12   7      274.61      294.38     47.17 o 
   3  12   7        0.34        0.00     22.46 o 
   4  12   7       23.98       25.62     29.57 o 
   5  12   7       42.33      161.61     53.71 o 
  -5  13   7        0.44       11.96     40.15 o 
  -4  13   7      398.29      360.57     62.47 o 
  -3  13   7        2.50        0.00     22.22 o 
  -2  13   7      121.76      179.21     81.14 o 
  -1  13   7       10.65       59.79     33.47 o 
   0  13   7        7.98        0.00     26.22 o 
   1  13   7       87.54      121.69     39.20 o 
   2  13   7      354.01      266.73     37.81 o 
   3  13   7       55.41      158.35     38.01 o 
   4  13   7      348.59      309.94     52.62 o 
  -3  14   7       52.03       41.41     35.79 o 
  -2  14   7      118.97      123.99     88.82 o 
  -1  14   7       32.64       30.81     29.54 o 
   0  14   7      217.73      319.27     50.66 o 
   1  14   7        9.12       43.63     30.39 o 
   2  14   7       47.16       49.19     34.52 o 
  -8   0   8     1293.96     1318.41    146.97 o 
  -6   0   8      766.45      661.38     76.92 o 
  -4   0   8      299.24      361.55     36.44 o 
  -2   0   8       30.57      100.06     17.10 o 
   0   0   8    11147.83    12696.75    266.52 o 
   2   0   8    11410.58    11984.05    531.74 o 
   4   0   8     2594.83     2755.70    113.48 o 
   6   0   8      218.08      203.06     41.52 o 
   8   0   8        5.60       70.89     89.69 o 
  -9   1   8       16.20        0.00     65.34 o 
  -8   1   8       39.56       42.00     53.94 o 
  -7   1   8       28.99       36.70     38.92 o 
  -6   1   8      544.14      593.77     58.93 o 
  -5   1   8      704.75      842.10     44.44 o 
  -4   1   8    10405.34     9426.41    425.38 o 
  -3   1   8     5289.27     5241.89    141.24 o 
  -2   1   8     1099.46     1172.89     44.26 o 
  -1   1   8     1374.75     1487.55     42.67 o 
   0   1   8     2704.43     2784.62     52.14 o 
   1   1   8      317.80      452.81     30.48 o 
   2   1   8      127.89      128.27     15.94 o 
   3   1   8      705.67      642.44     25.85 o 
   4   1   8     1005.99      896.41     40.58 o 
   5   1   8      433.28      565.73     34.47 o 
   6   1   8     2433.76     2272.63    125.93 o 
   7   1   8      392.56      405.13     39.57 o 
   8   1   8       34.06       11.27     21.83 o 
  -9   2   8      180.84      170.55     59.74 o 
  -8   2   8      220.06      323.68     90.61 o 
  -7   2   8     1749.76     1928.99    125.02 o 
  -6   2   8      226.40      284.66     30.85 o 
  -5   2   8     1044.87      963.65     47.42 o 
  -4   2   8      228.44      241.29     27.01 o 
  -3   2   8      310.68      280.17     18.72 o 
  -2   2   8      155.58      272.80     18.04 o 
  -1   2   8    15635.07    16619.71    350.22 o 
   0   2   8     2090.23     2215.00     82.96 o 
   1   2   8     9135.32    10359.69    245.91 o 
   2   2   8     1128.10     1058.40     45.70 o 
   3   2   8    13475.13    12773.43    262.79 o 
   4   2   8      171.26      193.08     18.97 o 
   5   2   8      385.71      405.13     50.89 o 
   6   2   8        9.18       18.85     27.14 o 
   7   2   8        0.18       46.70     25.85 o 
   8   2   8        2.14        3.88     24.59 o 
  -9   3   8       19.95       12.82     40.64 o 
  -8   3   8       15.50       59.13     43.82 o 
  -7   3   8      127.17      149.58     60.23 o 
  -6   3   8        3.49       24.33     27.44 o 
  -5   3   8     2709.70     2315.02     88.13 o 
  -4   3   8      260.24      348.79     29.30 o 
  -3   3   8    20902.45    22327.29    463.84 o 
  -2   3   8     1078.64     1013.81     31.39 o 
  -1   3   8    20998.23    20205.91    382.13 o 
   0   3   8      910.95      636.51     34.53 o 
   1   3   8     2076.81     1724.57     53.84 o 
   2   3   8       54.22      115.15     23.10 o 
   3   3   8     1883.09     2065.36     91.48 o 
   4   3   8      847.21      846.50     51.67 o 
   5   3   8     2540.85     2567.86     85.38 o 
   6   3   8       21.65        0.00     17.38 o 
   7   3   8     1065.70      795.66     53.93 o 
   8   3   8        0.81        0.00     35.16 o 
  -9   4   8      129.18       44.17     38.87 o 
  -8   4   8      316.07      370.56     71.79 o 
  -7   4   8      992.56      942.38     67.25 o 
  -6   4   8      546.36      684.11     93.84 o 
  -5   4   8      366.78      402.93     52.32 o 
  -4   4   8      845.75      952.97     49.33 o 
  -3   4   8     1036.03     1084.15     36.86 o 
  -2   4   8       48.49      170.93     16.30 o 
  -1   4   8     5549.13     6415.46    134.76 o 
   0   4   8    11657.19    12357.58    225.24 o 
   1   4   8     6978.35     7302.75    150.39 o 
   2   4   8     7720.93     7476.47    142.59 o 
   3   4   8     6991.52     6874.70    153.65 o 
   4   4   8     1213.40     1022.55     44.24 o 
   5   4   8        1.15       55.92     29.57 o 
   6   4   8       40.07       45.06     19.44 o 
   7   4   8       71.79       58.05     24.36 o 
   8   4   8       41.47       68.16     35.55 o 
  -9   5   8        0.04        0.00     41.28 o 
  -8   5   8        0.26        0.00     48.36 o 
  -7   5   8        3.44       32.35     26.61 o 
  -6   5   8      248.65      319.29     36.36 o 
  -5   5   8       18.54       30.57     19.03 o 
  -4   5   8     7397.30     6096.56    290.35 o 
  -3   5   8      158.48      185.41     20.07 o 
  -2   5   8     9295.49     9631.72    211.20 o 
  -1   5   8      414.38      325.98     23.46 o 
   0   5   8     6221.32     5838.32    161.60 o 
   1   5   8      147.40      146.63     12.56 o 
   2   5   8      180.28      255.51     16.58 o 
   3   5   8      121.07      165.68     19.24 o 
   4   5   8      730.86      697.31     35.92 o 
   5   5   8      392.71      549.57     35.57 o 
   6   5   8     2265.89     2053.50     88.77 o 
   7   5   8        5.71        0.00     21.48 o 
   8   5   8      292.73      337.64     67.55 o 
  -9   6   8       30.95        0.00     95.49 o 
  -8   6   8      380.26      341.02     64.61 o 
  -7   6   8      100.44      242.07     43.50 o 
  -6   6   8      613.04      626.63     52.52 o 
  -5   6   8      215.05      206.12     29.52 o 
  -4   6   8      425.33      397.51     25.09 o 
  -3   6   8       23.74       35.96     12.82 o 
  -2   6   8      284.91      295.67     19.89 o 
  -1   6   8       43.05       22.45     10.68 o 
   0   6   8     5290.95     4873.13    114.92 o 
   1   6   8      337.80      428.48     23.70 o 
   2   6   8     3085.63     3178.85     82.78 o 
   3   6   8      697.28      520.50     27.67 o 
   4   6   8      416.95      320.21     26.10 o 
   5   6   8       36.24       57.73     17.42 o 
   6   6   8        8.45        0.00     20.05 o 
   7   6   8       13.90       28.11     27.42 o 
   8   6   8       36.73       29.57     38.05 o 
  -8   7   8        0.01       42.74     60.70 o 
  -7   7   8      105.09      160.82     36.38 o 
  -6   7   8       30.02       46.12     26.33 o 
  -5   7   8      687.19      564.43     41.01 o 
  -4   7   8      941.21      787.80     36.68 o 
  -3   7   8     1872.96     1881.73     59.92 o 
  -2   7   8      419.13      340.47     31.24 o 
  -1   7   8      575.13      479.52     26.27 o 
   0   7   8      107.32      167.90     17.17 o 
   1   7   8      462.44      441.49     32.28 o 
   2   7   8       92.20      190.81     17.92 o 
   3   7   8      369.90      375.13     24.15 o 
   4   7   8        9.53       35.31     17.97 o 
   5   7   8      776.07      839.96     52.61 o 
   6   7   8      338.00      405.56     51.42 o 
   7   7   8      374.19      417.21     69.34 o 
  -8   8   8        1.64        0.00     87.24 o 
  -7   8   8      525.53      555.52     62.09 o 
  -6   8   8       27.97      176.20     71.48 o 
  -5   8   8      190.89      145.54     29.50 o 
  -4   8   8       51.33      130.74     24.38 o 
  -3   8   8       55.02      101.34     21.90 o 
  -2   8   8       25.94       33.76     14.58 o 
  -1   8   8     1768.67     1428.60     49.73 o 
   0   8   8       13.54       45.30     24.37 o 
   1   8   8     2253.64     2080.84     70.94 o 
   2   8   8        1.10       61.82     30.07 o 
   3   8   8     2516.07     2237.61     88.27 o 
   4   8   8        5.91       33.40     20.34 o 
   5   8   8       93.87      151.57     36.75 o 
   6   8   8        1.60       47.83     30.60 o 
   7   8   8        8.35      110.64     47.32 o 
  -7   9   8       47.09       96.71     52.73 o 
  -6   9   8       55.78       94.54     40.53 o 
  -5   9   8      773.22      726.35     63.53 o 
  -4   9   8      546.83      584.96     40.08 o 
  -3   9   8     2428.60     2184.32     77.17 o 
  -2   9   8      710.41      610.44     33.62 o 
  -1   9   8      352.88      321.92     25.76 o 
   0   9   8       73.19      107.73     21.49 o 
   1   9   8        0.15       21.76     16.48 o 
   2   9   8       75.55       54.38     26.86 o 
   3   9   8      171.70      154.89     27.79 o 
   4   9   8      483.04      508.31     47.20 o 
   5   9   8      403.86      435.87     51.98 o 
   6   9   8      258.37      235.19     55.57 o 
  -7  10   8       40.00       47.65     39.86 o 
  -6  10   8      461.64      608.78    115.37 o 
  -5  10   8       17.67        0.00     29.88 o 
  -4  10   8      132.24      125.33     25.64 o 
  -3  10   8       15.19       58.23     21.94 o 
  -2  10   8      283.50      317.61     27.14 o 
  -1  10   8      633.93      608.65     62.55 o 
   0  10   8     2944.74     3000.28    115.88 o 
   1  10   8      336.46      352.65     35.82 o 
   2  10   8     2681.97     2600.24    110.04 o 
   3  10   8      183.85      198.68     32.53 o 
   4  10   8      505.81      576.66     52.07 o 
   5  10   8       57.30        0.00     24.33 o 
   6  10   8       17.35       64.90     36.70 o 
  -6  11   8      147.47      149.82     61.26 o 
  -5  11   8        0.05        6.48     32.05 o 
  -4  11   8     1310.92     1070.80     88.54 o 
  -3  11   8       29.41      126.71     27.58 o 
  -2  11   8     1755.62     1744.84     81.39 o 
  -1  11   8      188.65      118.31     25.89 o 
   0  11   8      885.26      969.98     56.50 o 
   1  11   8       99.94      195.72     33.82 o 
   2  11   8       27.42       14.00     21.89 o 
   3  11   8       17.76      151.49     41.20 o 
   4  11   8      435.96      386.57     53.68 o 
   5  11   8       20.95        0.00     29.41 o 
  -5  12   8       90.25      100.55     43.45 o 
  -4  12   8       43.98       35.09     33.37 o 
  -3  12   8        0.50       16.95     29.68 o 
  -2  12   8        6.68        0.00     24.82 o 
  -1  12   8      283.74      193.85     36.91 o 
   0  12   8      457.57      485.13     44.60 o 
   1  12   8      605.12      533.33     47.91 o 
   2  12   8      970.98     1067.01     69.87 o 
   3  12   8      528.45      429.33     46.72 o 
   4  12   8      139.18      207.66     46.89 o 
  -4  13   8       12.08        0.00     31.95 o 
  -3  13   8      607.86      625.63     64.38 o 
  -2  13   8        0.07        0.00     25.52 o 
  -1  13   8      338.83      387.59     57.12 o 
   0  13   8        8.41        9.50     45.33 o 
   1  13   8      102.59      125.42     34.16 o 
   2  13   8        0.97        0.00     25.36 o 
   3  13   8        7.47       24.52     38.92 o 
  -3  14   8        0.02        0.00     79.95 o 
  -2  14   8       24.11       17.49     31.88 o 
  -1  14   8      109.19      102.67     35.77 o 
   0  14   8       48.52       48.27     35.93 o 
   1  14   8      190.28      267.96     47.01 o 
   2  14   8       49.67       39.11     40.51 o 
  -9   0   9       51.13      109.45    106.28 o 
  -7   0   9     1544.51     1484.53    146.35 o 
  -5   0   9     4815.04     3813.32    352.50 o 
  -3   0   9     2578.23     2408.34    102.39 o 
  -1   0   9     1103.05      938.34     57.34 o 
   1   0   9      639.61      605.39     46.94 o 
   3   0   9     8084.79     7869.13    468.83 o 
   5   0   9     1340.00     1439.27     80.96 o 
   7   0   9      794.48      763.60     97.07 o 
  -9   1   9       56.51      102.19     53.38 o 
  -8   1   9      127.47      136.81     43.97 o 
  -7   1   9      741.21     1049.95    106.12 o 
  -6   1   9       27.38       58.60     30.19 o 
  -5   1   9      486.81      515.00     36.52 o 
  -4   1   9      915.48      882.82     45.13 o 
  -3   1   9     5496.28     5344.89    121.24 o 
  -2   1   9     1391.01     1180.32     47.36 o 
  -1   1   9     6405.61     5726.63    172.04 o 
   0   1   9     5295.52     4874.68     91.04 o 
   1   1   9     1249.97     1064.58     53.50 o 
   2   1   9      575.91      643.19     56.34 o 
   3   1   9     1722.38     1754.82     73.58 o 
   4   1   9        5.54       15.26     13.71 o 
   5   1   9       30.89      153.32     46.45 o 
   6   1   9      223.44      216.24     35.02 o 
   7   1   9      676.05      580.44     52.07 o 
   8   1   9       61.75       68.82     35.33 o 
  -9   2   9        0.62        0.00     61.00 o 
  -8   2   9      472.95      424.90     76.19 o 
  -7   2   9      158.84      184.41     45.53 o 
  -6   2   9     1234.05     1201.84     62.64 o 
  -5   2   9      815.41      776.35     47.39 o 
  -4   2   9     6345.85     6015.27    172.15 o 
  -3   2   9      859.72      895.58     52.45 o 
  -2   2   9     2662.39     2580.73     64.09 o 
  -1   2   9       12.87       78.88     11.14 o 
   0   2   9        2.49       53.72      7.42 o 
   1   2   9      337.03      338.72     20.41 o 
   2   2   9     4721.87     4565.51    111.25 o 
   3   2   9     1741.73     1737.30     48.65 o 
   4   2   9     2393.48     2057.11     71.02 o 
   5   2   9      133.67      105.51     19.61 o 
   6   2   9     1076.79     1020.06     57.81 o 
   7   2   9       72.22      133.13     36.08 o 
   8   2   9       37.38       24.80     32.16 o 
  -9   3   9       19.17        0.00     43.26 o 
  -8   3   9      427.74      571.57     85.49 o 
  -7   3   9        1.22        0.00     36.18 o 
  -6   3   9      398.51      584.58     44.93 o 
  -5   3   9       34.86       28.11     21.23 o 
  -4   3   9     1096.86     1116.90     55.69 o 
  -3   3   9      260.23      388.48     24.44 o 
  -2   3   9     4219.68     4675.89    106.94 o 
  -1   3   9      114.22      163.67     13.95 o 
   0   3   9    13916.56    13123.09    291.16 o 
   1   3   9      146.46      203.06     18.71 o 
   2   3   9     3133.73     2908.25     84.16 o 
   3   3   9      123.69      144.18     14.19 o 
   4   3   9      243.32      283.35     27.41 o 
   5   3   9        5.42       37.39     16.48 o 
   6   3   9      760.69      631.82     46.08 o 
   7   3   9       76.59       55.93     26.39 o 
   8   3   9      170.18      272.99     56.68 o 
  -9   4   9       39.96      140.51     61.35 o 
  -8   4   9      139.77      119.69     48.98 o 
  -7   4   9      417.06      477.74     55.30 o 
  -6   4   9      555.39      598.57     52.75 o 
  -5   4   9     1530.19     1434.77     70.91 o 
  -4   4   9     2747.46     2399.97    139.57 o 
  -3   4   9     2233.67     2041.79     69.32 o 
  -2   4   9      264.77      210.75     20.89 o 
  -1   4   9      409.75      554.05     30.24 o 
   0   4   9      201.84      164.50     14.45 o 
   1   4   9      564.66      601.55     35.86 o 
   2   4   9     3899.15     4310.21    120.98 o 
   3   4   9     3828.58     3214.23     79.95 o 
   4   4   9     1308.32     1080.20     50.04 o 
   5   4   9      300.39      259.46     27.45 o 
   6   4   9      548.49      589.93     51.26 o 
   7   4   9      126.14       84.56     29.51 o 
   8   4   9        4.43        0.00     39.10 o 
  -9   5   9      127.07      199.37     77.44 o 
  -8   5   9       10.12        0.00     69.64 o 
  -7   5   9      458.64      563.36     56.39 o 
  -6   5   9       20.36        2.94     20.11 o 
  -5   5   9       96.36      152.04     40.20 o 
  -4   5   9       43.77       40.83     15.07 o 
  -3   5   9     1099.51     1242.07     51.38 o 
  -2   5   9       79.30      115.09     16.50 o 
  -1   5   9     5832.34     5812.24    197.51 o 
   0   5   9      116.70      166.94     18.61 o 
   1   5   9     5714.59     5819.44    119.64 o 
   2   5   9      122.77      138.76     13.00 o 
   3   5   9      932.21      848.34     48.56 o 
   4   5   9      237.99      352.89     41.48 o 
   5   5   9        0.73       24.44     16.11 o 
   6   5   9       61.71      104.88     33.57 o 
   7   5   9      226.56      231.09     43.45 o 
   8   5   9        6.20        0.00     34.55 o 
  -8   6   9       21.91        0.00     31.23 o 
  -7   6   9      344.73      356.69     47.51 o 
  -6   6   9      258.18      336.54     40.27 o 
  -5   6   9      912.90      804.67     55.02 o 
  -4   6   9      563.44      541.11     29.25 o 
  -3   6   9     1611.36     1680.42     54.80 o 
  -2   6   9      239.58      260.34     20.75 o 
  -1   6   9      345.71      409.05     26.91 o 
   0   6   9      288.83      403.07     33.96 o 
   1   6   9     1372.55     1351.61     40.98 o 
   2   6   9      226.48      100.09     13.45 o 
   3   6   9     5710.06     4718.10    135.07 o 
   4   6   9      620.79      626.56     39.59 o 
   5   6   9      299.66      441.24     37.49 o 
   6   6   9      100.89       45.20     49.09 o 
   7   6   9       71.23      119.30     47.27 o 
  -8   7   9      147.50      151.78     80.83 o 
  -7   7   9       71.06       76.62     55.04 o 
  -6   7   9       35.06       36.06     28.94 o 
  -5   7   9       28.89      100.45     34.50 o 
  -4   7   9      590.18      527.99     30.29 o 
  -3   7   9      436.31      433.45     34.33 o 
  -2   7   9     2006.16     1888.40     62.47 o 
  -1   7   9     1459.64     1337.62     47.70 o 
   0   7   9     2774.37     2205.73     77.75 o 
   1   7   9     1163.34     1102.58     38.72 o 
   2   7   9     1299.34     1243.17     42.17 o 
   3   7   9      162.06      251.39     23.48 o 
   4   7   9      131.79      110.39     42.38 o 
   5   7   9        9.70       12.45     30.89 o 
   6   7   9      196.78      178.76     51.67 o 
   7   7   9        5.61        0.00     72.17 o 
  -8   8   9      122.77      165.01     83.32 o 
  -7   8   9        0.78       50.80     34.44 o 
  -6   8   9      751.73      775.99     64.08 o 
  -5   8   9       13.57       39.31     22.10 o 
  -4   8   9     1245.60     1001.56     55.33 o 
  -3   8   9        0.72       10.31     25.87 o 
  -2   8   9      448.70      386.54     27.58 o 
  -1   8   9       64.06       88.61     17.95 o 
   0   8   9      391.68      361.86     24.38 o 
   1   8   9      176.71      202.20     27.71 o 
   2   8   9     1848.08     1686.69     69.02 o 
   3   8   9       13.70       90.10     43.43 o 
   4   8   9     1504.81     1524.47     91.46 o 
   5   8   9       11.36       26.89     27.47 o 
   6   8   9      434.38      428.09     56.27 o 
   7   8   9        3.50        0.00     74.55 o 
  -7   9   9       19.40        0.00     45.11 o 
  -6   9   9        0.54       17.65     31.65 o 
  -5   9   9        0.95        0.00     20.32 o 
  -4   9   9      579.97      495.29     35.67 o 
  -3   9   9      744.19      928.60     46.02 o 
  -2   9   9     2501.14     2516.22     86.40 o 
  -1   9   9     1388.34     1081.24     46.14 o 
   0   9   9     2423.73     2051.11     67.07 o 
   1   9   9      985.11     1128.21     57.11 o 
   2   9   9      286.54      383.29     33.71 o 
   3   9   9       47.21       69.57     23.75 o 
   4   9   9        6.92       33.11     26.69 o 
   5   9   9        0.04       77.26     34.77 o 
   6   9   9      242.96      211.48     46.10 o 
  -7  10   9      125.27      104.98     51.74 o 
  -6  10   9       70.12       87.04     40.10 o 
  -5  10   9      736.15      603.28    103.31 o 
  -4  10   9      148.02      109.13     31.15 o 
  -3  10   9      965.74      954.62     56.68 o 
  -2  10   9      384.66      322.25     27.82 o 
  -1  10   9      130.29      104.52     18.70 o 
   0  10   9        8.12       33.68     21.62 o 
   1  10   9      197.65      196.22     29.10 o 
   2  10   9      236.27      317.88     36.18 o 
   3  10   9      996.97      893.29     77.15 o 
   4  10   9       39.72       34.89     29.14 o 
   5  10   9      349.37      366.22     61.04 o 
   6  10   9        1.44        8.25     40.62 o 
  -6  11   9        3.60        0.00     40.23 o 
  -5  11   9        0.09       19.74     31.54 o 
  -4  11   9       16.09       76.55     41.06 o 
  -3  11   9      810.61      753.73     51.55 o 
  -2  11   9       69.54       85.21     19.52 o 
  -1  11   9     1042.81      991.21     56.53 o 
   0  11   9       59.80      121.42     43.53 o 
   1  11   9      787.25      836.25     57.49 o 
   2  11   9      118.42      142.27     35.86 o 
   3  11   9      138.45      251.31     45.82 o 
   4  11   9       51.16       85.63     73.95 o 
   5  11   9       27.61        0.00     28.38 o 
  -5  12   9      189.23      100.95     46.09 o 
  -4  12   9      284.43      208.81     38.87 o 
  -3  12   9      269.33      237.94     42.54 o 
  -2  12   9      259.38      325.57     43.47 o 
  -1  12   9       92.67      134.78     34.76 o 
   0  12   9       18.27      124.76     52.43 o 
   1  12   9        0.43       86.81     51.71 o 
   2  12   9       20.38       44.54     27.79 o 
   3  12   9      177.47      265.64     48.01 o 
   4  12   9      131.10       97.00     39.24 o 
  -4  13   9       17.23       45.95     36.12 o 
  -3  13   9        3.78        0.00     27.65 o 
  -2  13   9      283.89      249.12     44.08 o 
  -1  13   9        0.79       31.87     27.46 o 
   0  13   9      442.04      486.57     52.81 o 
   1  13   9        2.02       15.37     27.36 o 
   2  13   9      162.82      182.64     45.45 o 
   3  13   9        8.35        0.00     32.61 o 
  -3  14   9       34.34       81.31     44.00 o 
  -2  14   9       50.87       72.02     35.16 o 
  -1  14   9        7.67        0.00     25.83 o 
   0  14   9       56.55       46.41     32.88 o 
   1  14   9        1.86       83.68     87.99 o 
  -8   0  10        1.07       21.48     50.29 o 
  -6   0  10       91.62      126.76     51.30 o 
  -4   0  10     7621.22     7631.35    261.11 o 
  -2   0  10    16746.35    16821.50    514.46 o 
   0   0  10    16926.15    15532.77    367.84 o 
   2   0  10        5.88       74.66     35.54 o 
   4   0  10     1598.65     1457.38    102.84 o 
   6   0  10     1514.86     1711.79    115.98 o 
   8   0  10      244.11      214.96     67.73 o 
  -9   1  10       33.50       27.72     37.99 o 
  -8   1  10      619.13      541.35     74.54 o 
  -7   1  10      492.55      464.78     61.19 o 
  -6   1  10      661.62      548.57     55.96 o 
  -5   1  10      144.92      115.88     23.49 o 
  -4   1  10     1787.82     1823.35     58.30 o 
  -3   1  10      157.96      209.64     20.00 o 
  -2   1  10     2390.61     2561.65     68.58 o 
  -1   1  10     3980.71     3631.65    101.83 o 
   0   1  10    15059.64    14781.76    273.92 o 
   1   1  10     5348.96     5498.52    127.86 o 
   2   1  10     8735.01     8480.18    252.40 o 
   3   1  10     4186.95     4089.51    144.90 o 
   4   1  10     1568.43     1347.17     70.68 o 
   5   1  10      202.74      263.03     26.10 o 
   6   1  10       33.17       41.79     22.52 o 
   7   1  10       53.71       66.48     29.63 o 
   8   1  10       39.36       55.38     45.89 o 
  -9   2  10       16.36       13.32     49.65 o 
  -8   2  10        3.68        0.72     58.65 o 
  -7   2  10        0.55        7.55     25.98 o 
  -6   2  10       14.45       36.54     26.85 o 
  -5   2  10     1928.65     1791.35     81.96 o 
  -4   2  10      934.92      912.19     37.63 o 
  -3   2  10     3304.55     3674.25    127.50 o 
  -2   2  10     1150.76     1248.62     41.51 o 
  -1   2  10    10683.56    10552.21    308.28 o 
   0   2  10      786.69      963.43     49.66 o 
   1   2  10     1198.37     1081.97     51.36 o 
   2   2  10      319.22      487.63     50.00 o 
   3   2  10     1089.17     1132.37     47.43 o 
   4   2  10      383.33      343.44     33.51 o 
   5   2  10      912.96      867.74     53.30 o 
   6   2  10      203.85      267.96     41.66 o 
   7   2  10      704.33      722.22     64.52 o 
   8   2  10        7.93        0.00     26.13 o 
  -9   3  10       82.61       21.35     43.93 o 
  -8   3  10       21.58        0.00     37.17 o 
  -7   3  10     1422.32     1742.35    183.50 o 
  -6   3  10       70.61      110.43     31.82 o 
  -5   3  10      984.04      872.88     54.01 o 
  -4   3  10       13.99       32.59     13.26 o 
  -3   3  10       57.51      116.53     16.49 o 
  -2   3  10      204.99      183.60     16.69 o 
  -1   3  10     3192.51     3462.77     96.17 o 
   0   3  10     1304.34     1455.31     55.39 o 
   1   3  10     2157.35     2497.33    135.53 o 
   2   3  10       27.52      146.91     20.18 o 
   3   3  10     3726.41     3199.39    101.79 o 
   4   3  10      104.91       86.09     26.64 o 
   5   3  10      789.32      885.77     52.46 o 
   6   3  10       44.96      103.95     30.54 o 
   7   3  10        4.32       27.20     23.26 o 
   8   3  10        2.31      136.12     59.32 o 
  -9   4  10        0.08       34.88     46.52 o 
  -8   4  10       15.28       79.88     74.72 o 
  -7   4  10        4.55       57.89     38.46 o 
  -6   4  10      168.52      226.40     37.87 o 
  -5   4  10     1121.42     1140.13     63.54 o 
  -4   4  10     1668.26     1520.22     87.24 o 
  -3   4  10     1173.91     1341.43     47.92 o 
  -2   4  10     1059.78     1067.99     39.08 o 
  -1   4  10     1290.31     1317.85     39.85 o 
   0   4  10      436.11      346.93     24.28 o 
   1   4  10      278.84      319.06     24.55 o 
   2   4  10        0.57        0.00     16.73 o 
   3   4  10      736.26      738.81     39.73 o 
   4   4  10      488.37      628.06     40.37 o 
   5   4  10      203.37      277.87     34.64 o 
   6   4  10      489.75      434.35     43.44 o 
   7   4  10      161.82      196.86     36.10 o 
  -9   5  10        0.16       78.06     54.21 o 
  -8   5  10      528.32      495.33     87.10 o 
  -7   5  10        7.33       77.88     49.77 o 
  -6   5  10     1051.32     1166.97     74.36 o 
  -5   5  10        0.35       57.73     26.34 o 
  -4   5  10      774.98      830.92     37.64 o 
  -3   5  10        1.63        0.00     12.87 o 
  -2   5  10       32.23       95.15     17.47 o 
  -1   5  10      239.58      302.48     19.62 o 
   0   5  10      898.56      856.65     41.90 o 
   1   5  10       79.76       93.53     18.13 o 
   2   5  10     1825.93     2094.48     74.96 o 
   3   5  10       10.31       34.11     18.61 o 
   4   5  10     1973.07     1945.01     83.05 o 
   5   5  10       42.28       33.72     22.73 o 
   6   5  10      115.17      147.45     31.72 o 
   7   5  10       25.44       85.39     42.36 o 
  -8   6  10        1.61        7.95     38.50 o 
  -7   6  10        1.37       12.20     26.66 o 
  -6   6  10      524.95      628.15     50.63 o 
  -5   6  10      179.03      202.30     30.90 o 
  -4   6  10     2625.38     2242.74     73.77 o 
  -3   6  10      805.20     1005.41     44.53 o 
  -2   6  10     2348.33     2413.02     74.34 o 
  -1   6  10     1007.33      957.65     41.44 o 
   0   6  10     2114.60     2057.71     64.64 o 
   1   6  10       51.07       42.02     13.07 o 
   2   6  10       14.73       18.96     14.14 o 
   3   6  10      252.11      342.81     55.44 o 
   4   6  10      833.79      802.39     48.48 o 
   5   6  10       72.70       81.51     27.28 o 
   6   6  10      851.84      931.52     76.14 o 
   7   6  10      111.26      192.18     60.44 o 
  -8   7  10       90.00      186.20    122.78 o 
  -7   7  10      576.60      684.15     68.99 o 
  -6   7  10      134.49      147.61     48.04 o 
  -5   7  10      743.55      678.08     53.20 o 
  -4   7  10       49.42      108.85     26.67 o 
  -3   7  10       26.62      109.38     24.58 o 
  -2   7  10      559.80      582.61     35.10 o 
  -1   7  10     1377.36     1074.91     47.33 o 
   0   7  10      396.26      323.58     23.88 o 
   1   7  10     3859.26     3914.34    105.35 o 
   2   7  10      745.45      887.97     38.36 o 
   3   7  10     1664.12     1425.02     68.35 o 
   4   7  10      661.19      658.17     55.41 o 
   5   7  10      415.64      517.91     54.68 o 
   6   7  10        2.13        0.00     29.62 o 
   7   7  10        6.97       69.46     52.34 o 
  -8   8  10        3.64       10.97     50.11 o 
  -7   8  10       23.94       83.81     74.88 o 
  -6   8  10        0.16        0.00     23.25 o 
  -5   8  10     1279.64     1158.71     68.89 o 
  -4   8  10        0.74       30.73     14.95 o 
  -3   8  10     3762.51     3752.20    119.75 o 
  -2   8  10       69.43      136.98     24.38 o 
  -1   8  10     5615.10     5004.31    145.72 o 
   0   8  10       53.25       44.68     15.85 o 
   1   8  10      512.47      528.78     30.97 o 
   2   8  10        0.07        0.00     25.22 o 
   3   8  10      809.27      591.05     54.43 o 
   4   8  10       20.03       53.78     58.93 o 
   5   8  10      486.23      621.86     61.44 o 
   6   8  10        6.68        1.64     26.02 o 
  -7   9  10      274.92      229.55     56.07 o 
  -6   9  10      117.88      106.48     35.10 o 
  -5   9  10      242.52      236.36     34.24 o 
  -4   9  10       42.32       66.57     25.36 o 
  -3   9  10       26.46       44.78     17.62 o 
  -2   9  10       15.00       45.15     28.05 o 
  -1   9  10     1243.53     1148.61     50.98 o 
   0   9  10     1026.89     1190.55     50.54 o 
   1   9  10     2446.28     2607.10    100.83 o 
   2   9  10     1023.74      881.63     50.59 o 
   3   9  10     1012.32      903.19     69.85 o 
   4   9  10      230.17      308.38     48.20 o 
   5   9  10      106.88      196.96     44.11 o 
   6   9  10        2.07       68.12     38.01 o 
  -7  10  10        0.18      140.52     52.82 o 
  -6  10  10       90.31       30.69     56.21 o 
  -5  10  10       36.73       21.70     30.65 o 
  -4  10  10      504.48      426.54     48.00 o 
  -3  10  10        5.89        0.00     14.79 o 
  -2  10  10     1682.30     1646.84     67.90 o 
  -1  10  10       81.69      135.01     22.67 o 
   0  10  10     1094.32     1091.48     62.35 o 
   1  10  10       36.65       66.97     22.21 o 
   2  10  10       24.48       32.70     20.52 o 
   3  10  10      135.16      109.30     38.92 o 
   4  10  10      233.22      205.43     43.29 o 
   5  10  10       90.20      135.65     40.60 o 
  -6  11  10      142.52      256.52     58.39 o 
  -5  11  10       30.40       11.96     24.25 o 
  -4  11  10      143.24      124.61     37.78 o 
  -3  11  10       34.11        0.00     22.48 o 
  -2  11  10       22.43       18.63     15.42 o 
  -1  11  10        0.10       29.51     23.54 o 
   0  11  10      496.81      617.22     46.44 o 
   1  11  10       25.11       23.10     22.28 o 
   2  11  10      461.84      502.53     56.27 o 
   3  11  10        4.99        0.00     33.13 o 
   4  11  10      247.19      299.15     48.44 o 
   5  11  10       13.90       57.15     50.05 o 
  -5  12  10       55.82       71.21     32.73 o 
  -4  12  10        8.28       21.57     29.31 o 
  -3  12  10      147.60      133.95     29.41 o 
  -2  12  10      106.14      103.81     39.52 o 
  -1  12  10      292.46      380.80     46.94 o 
   0  12  10       56.11      116.09     41.30 o 
   1  12  10       97.40      126.82     33.13 o 
   2  12  10        2.70       92.48     50.69 o 
   3  12  10        3.68        0.94     30.78 o 
   4  12  10       24.37       48.78     34.38 o 
  -4  13  10        5.99        8.32     30.56 o 
  -3  13  10       12.59       44.24     35.16 o 
  -2  13  10       22.55       39.01     28.71 o 
  -1  13  10       13.06        0.00     29.46 o 
   0  13  10        8.46       41.82     27.44 o 
   1  13  10      261.27      227.75     44.13 o 
   2  13  10        0.14       12.27     28.63 o 
   3  13  10      222.55      244.43     56.33 o 
  -2  14  10       61.59       82.14     36.73 o 
  -1  14  10      156.27      169.03     50.67 o 
   0  14  10        7.85       11.68     37.69 o 
   1  14  10       12.37       85.43     47.95 o 
  -9   0  11      174.33      132.93    116.11 o 
  -7   0  11      736.88      856.40    110.04 o 
  -5   0  11      155.72      150.46     32.62 o 
  -3   0  11     1744.60     1849.04     88.76 o 
  -1   0  11    47186.81    46699.62   1906.60 o 
   1   0  11    24825.88    21028.83   1476.91 o 
   3   0  11     3597.51     3669.48    589.12 o 
   5   0  11      150.31      126.19     31.88 o 
   7   0  11      113.20       25.11     41.46 o 
  -9   1  11       18.08       83.71     45.42 o 
  -8   1  11      108.04       74.74     40.65 o 
  -7   1  11      734.03      533.44     67.92 o 
  -6   1  11      402.99      472.41     55.37 o 
  -5   1  11     2924.76     2481.72    100.67 o 
  -4   1  11     3576.63     3506.14    116.40 o 
  -3   1  11     7688.09     7598.50    190.36 o 
  -2   1  11      538.72      514.33     27.62 o 
  -1   1  11     2406.52     2094.70     57.70 o 
   0   1  11      139.78      273.52     41.66 o 
   1   1  11     3432.84     4002.37    101.92 o 
   2   1  11      903.97      647.01     37.23 o 
   3   1  11     7492.32     6519.04    245.77 o 
   4   1  11     1077.49      907.18     60.84 o 
   5   1  11     1927.90     1847.65     90.13 o 
   6   1  11      544.25      426.93     48.52 o 
   7   1  11       74.15       47.29     29.52 o 
   8   1  11        3.55       65.84     37.23 o 
  -9   2  11       33.75        0.00     43.76 o 
  -8   2  11      329.81      502.62     71.35 o 
  -7   2  11      210.66      232.17     49.99 o 
  -6   2  11       13.56       25.72     21.79 o 
  -5   2  11        9.70       49.61     22.48 o 
  -4   2  11      953.59      970.23     61.09 o 
  -3   2  11      271.69      318.57     24.02 o 
  -2   2  11     4861.22     4674.33    138.99 o 
  -1   2  11     1931.41     2088.67     69.05 o 
   0   2  11     9059.18     9241.38    229.84 o 
   1   2  11      806.74      749.31     43.93 o 
   2   2  11     4221.98     4078.96    143.14 o 
   3   2  11       67.78      150.72     20.17 o 
   4   2  11      163.56      163.47     24.46 o 
   5   2  11      204.95      326.32     36.34 o 
   6   2  11       59.31      168.11     45.24 o 
   7   2  11       57.52       58.52     31.15 o 
  -9   3  11        2.19       25.12     75.09 o 
  -8   3  11      340.73      439.89     81.64 o 
  -7   3  11       19.25       25.57     55.89 o 
  -6   3  11      569.17      696.47     53.45 o 
  -5   3  11       63.39      120.11     27.15 o 
  -4   3  11     3867.55     3620.23    108.50 o 
  -3   3  11       29.90       75.37     17.33 o 
  -2   3  11       88.24       68.49     14.08 o 
  -1   3  11       13.15        9.68     10.60 o 
   0   3  11        1.02       22.61     13.64 o 
   1   3  11       27.34       53.82     23.92 o 
   2   3  11      979.76     1248.57     53.12 o 
   3   3  11        8.56        0.37     13.73 o 
   4   3  11     1277.60     1209.00     58.97 o 
   5   3  11        2.25       40.35     20.62 o 
   6   3  11     1126.17     1184.87     73.06 o 
   7   3  11       25.49        0.00     25.70 o 
  -9   4  11       70.12      167.67     59.85 o 
  -8   4  11      150.40      220.35     79.01 o 
  -7   4  11      141.25      253.63     52.45 o 
  -6   4  11        0.66       44.04     33.78 o 
  -5   4  11       19.95      144.84     78.63 o 
  -4   4  11       26.31        0.00     19.37 o 
  -3   4  11      161.43      322.44     24.59 o 
  -2   4  11       43.06      142.38     17.49 o 
  -1   4  11      483.72      434.83     22.99 o 
   0   4  11      513.21      463.79     28.51 o 
   1   4  11       53.96       90.06     18.23 o 
   2   4  11      375.35      298.82     28.71 o 
   3   4  11      562.78      342.05     29.37 o 
   4   4  11       96.24      178.52     33.00 o 
   5   4  11       18.43       41.91     24.65 o 
   6   4  11      205.73      222.84     36.98 o 
   7   4  11      173.30      155.85     36.00 o 
  -8   5  11       41.01        0.00     47.16 o 
  -7   5  11      461.91      613.37     71.85 o 
  -6   5  11        0.15        0.00     21.08 o 
  -5   5  11     1528.94     1387.20     78.83 o 
  -4   5  11        9.50       14.27     16.95 o 
  -3   5  11     1610.68     1786.49     98.80 o 
  -2   5  11       62.91      124.51     17.77 o 
  -1   5  11       79.59      146.33     16.67 o 
   0   5  11       42.44       98.52     28.30 o 
   1   5  11       76.55       61.73     16.46 o 
   2   5  11       98.62      197.02     25.44 o 
   3   5  11      320.19      421.50     33.82 o 
   4   5  11       12.32       37.80     19.28 o 
   5   5  11     1413.59     1875.57     92.80 o 
   6   5  11        6.16        0.00     22.08 o 
   7   5  11      360.58      393.42     68.23 o 
  -8   6  11       62.15       94.09     68.62 o 
  -7   6  11      270.35      324.78     49.53 o 
  -6   6  11      168.34      149.21     48.81 o 
  -5   6  11      149.79      205.95     33.58 o 
  -4   6  11       25.41       66.61     19.05 o 
  -3   6  11     1265.67     1184.38     50.30 o 
  -2   6  11       54.84      125.51     20.29 o 
  -1   6  11     5863.07     5019.53    160.74 o 
   0   6  11      565.64      596.80     29.08 o 
   1   6  11     1816.82     1772.95     70.95 o 
   2   6  11      302.75      344.03     44.30 o 
   3   6  11      831.56      781.82     49.67 o 
   4   6  11        1.87        6.93     18.51 o 
   5   6  11        0.64       58.41     29.81 o 
   6   6  11       40.31      111.58     43.81 o 
   7   6  11      267.64      265.57     53.50 o 
  -8   7  11       51.64       29.37     77.09 o 
  -7   7  11      125.64       89.19     36.13 o 
  -6   7  11      560.98      556.27     53.40 o 
  -5   7  11      711.75      646.00     52.10 o 
  -4   7  11     2890.92     2664.99    118.36 o 
  -3   7  11      770.92      666.86     40.47 o 
  -2   7  11     1947.80     1930.42     70.75 o 
  -1   7  11       18.10       21.18     16.71 o 
   0   7  11        0.93       25.79     19.31 o 
   1   7  11      315.57      321.90     25.05 o 
   2   7  11     1204.43      921.87     59.07 o 
   3   7  11      159.85      104.66     25.11 o 
   4   7  11     1387.28     1593.10     99.18 o 
   5   7  11      453.36      518.82     57.00 o 
   6   7  11      371.63      290.05     52.08 o 
  -7   8  11        0.94       37.24     37.37 o 
  -6   8  11      141.55      167.73     40.79 o 
  -5   8  11       45.37       68.11     29.47 o 
  -4   8  11      330.84      290.10     37.66 o 
  -3   8  11       15.95        8.63     21.27 o 
  -2   8  11     5119.19     4967.08    153.36 o 
  -1   8  11      127.16      148.79     23.57 o 
   0   8  11     8830.11     7837.01    351.29 o 
   1   8  11        0.72        4.56     12.96 o 
   2   8  11     2858.58     3033.72    142.44 o 
   3   8  11        0.37        0.00     24.02 o 
   4   8  11        0.98        0.00     24.45 o 
   5   8  11        7.05        1.09     49.83 o 
   6   8  11      124.26       84.34     39.19 o 
  -7   9  11       68.99       65.75     48.30 o 
  -6   9  11      386.25      272.99     48.62 o 
  -5   9  11      247.40      206.10     33.97 o 
  -4   9  11     1764.41     1447.02     89.00 o 
  -3   9  11      406.94      502.68     37.63 o 
  -2   9  11      213.51      201.74     33.06 o 
  -1   9  11       54.14       31.01     17.05 o 
   0   9  11      427.96      449.73     32.24 o 
   1   9  11       40.44       92.99     35.31 o 
   2   9  11     1546.12     1359.69     89.45 o 
   3   9  11      288.61      276.23     44.63 o 
   4   9  11      901.27      827.70     72.76 o 
   5   9  11      187.08      133.00     47.62 o 
   6   9  11      202.56      194.45     47.89 o 
  -6  10  11       18.33       12.45     27.41 o 
  -5  10  11        0.53       10.45     24.75 o 
  -4  10  11        3.29       77.49     44.63 o 
  -3  10  11      223.23      223.46     27.57 o 
  -2  10  11      131.29      189.53     33.83 o 
  -1  10  11     1267.27     1152.65     54.68 o 
   0  10  11      116.44       88.06     25.00 o 
   1  10  11      990.48      959.54     58.07 o 
   2  10  11       44.00       56.38     29.62 o 
   3  10  11      225.76      229.05     43.95 o 
   4  10  11        0.03       69.25     35.28 o 
   5  10  11        0.41        0.00     34.71 o 
  -6  11  11        3.90       31.24     31.93 o 
  -5  11  11      264.65      204.32     42.19 o 
  -4  11  11        0.22        6.26     22.10 o 
  -3  11  11      224.06      253.08     34.96 o 
  -2  11  11       28.70       27.69     16.66 o 
  -1  11  11        1.64       28.90     19.71 o 
   0  11  11       43.95        0.00     17.80 o 
   1  11  11      219.24      312.46     48.81 o 
   2  11  11        0.20       35.73     36.96 o 
   3  11  11      369.66      341.26     52.78 o 
   4  11  11       15.14       44.01     33.74 o 
  -5  12  11        6.86        3.89     31.25 o 
  -4  12  11        0.03        0.00     34.14 o 
  -3  12  11        0.55        3.58     22.84 o 
  -2  12  11       11.62       44.21     40.74 o 
  -1  12  11       52.95       51.68     22.92 o 
   0  12  11       74.21       94.00     27.47 o 
   1  12  11      126.71      112.97     42.50 o 
   2  12  11      200.51      128.11     38.76 o 
   3  12  11       11.50       24.82     32.41 o 
  -3  13  11        1.08        0.00     50.88 o 
  -2  13  11       47.42       21.13     29.66 o 
  -1  13  11        0.18       28.77     32.81 o 
   0  13  11        3.93       33.69     52.21 o 
   1  13  11        1.36        7.07     25.55 o 
   2  13  11       45.42       38.15     35.50 o 
  -8   0  12      859.49      751.38    122.60 o 
  -6   0  12     2400.38     2549.88    205.85 o 
  -4   0  12     3773.66     3976.22    267.21 o 
  -2   0  12      239.19      410.16     38.87 o 
   0   0  12     5069.89     5002.45    147.44 o 
   2   0  12    12449.83    12396.02    577.27 o 
   4   0  12     1860.23     1928.30    143.94 o 
   6   0  12      206.98      377.73     65.72 o 
  -9   1  12        7.86       16.20     35.25 o 
  -8   1  12       49.87       75.67     42.96 o 
  -7   1  12        3.67        0.00     26.84 o 
  -6   1  12       69.22       70.64     39.99 o 
  -5   1  12     1170.50      970.11     56.75 o 
  -4   1  12     7746.58     7189.21    204.87 o 
  -3   1  12     5421.58     5506.71    152.64 o 
  -2   1  12     8462.70     7816.02    191.35 o 
  -1   1  12     6316.20     6275.36    148.06 o 
   0   1  12     6686.07     5639.47    241.02 o 
   1   1  12      449.44      488.32     26.78 o 
   2   1  12       77.77      129.58     29.87 o 
   3   1  12       28.08       19.95     14.18 o 
   4   1  12      677.57      679.95     73.23 o 
   5   1  12      184.05       66.70     28.71 o 
   6   1  12     1481.51     1467.52     93.99 o 
   7   1  12      201.92      120.05     36.45 o 
  -9   2  12      140.66      142.07    117.61 o 
  -8   2  12       96.99      122.85     55.04 o 
  -7   2  12     1047.30     1279.62    110.02 o 
  -6   2  12      358.29      359.75     48.95 o 
  -5   2  12     1088.71     1128.82     64.39 o 
  -4   2  12     1049.66     1061.33     48.65 o 
  -3   2  12      227.87      228.07     23.79 o 
  -2   2  12        1.30       74.19     22.30 o 
  -1   2  12     2006.46     1735.83     53.90 o 
   0   2  12      579.51      446.09     29.23 o 
   1   2  12     1432.59     1466.41     67.72 o 
   2   2  12     2565.43     2784.67    119.49 o 
   3   2  12     2804.28     2527.80    111.87 o 
   4   2  12      323.99      371.22     32.28 o 
   5   2  12      151.81      172.98     34.41 o 
   6   2  12       49.94      101.28     34.07 o 
   7   2  12       13.71       12.85     29.81 o 
  -9   3  12       28.28        0.00     39.92 o 
  -8   3  12        7.42      101.89    104.68 o 
  -7   3  12       14.05        0.00     29.77 o 
  -6   3  12       63.38      150.91     31.45 o 
  -5   3  12      810.77      854.44     58.44 o 
  -4   3  12      176.69      249.99     24.37 o 
  -3   3  12     1153.34     1284.42     52.00 o 
  -2   3  12       47.59       42.29     25.43 o 
  -1   3  12      662.41      572.48     32.02 o 
   0   3  12      140.72      157.44     20.64 o 
   1   3  12       25.21       27.12     15.38 o 
   2   3  12      106.94      349.41     29.56 o 
   3   3  12        3.25       71.48     18.81 o 
   4   3  12       12.48       18.58     17.64 o 
   5   3  12      590.67      743.36     51.49 o 
   6   3  12       20.03       40.40     37.07 o 
   7   3  12      338.59      284.85     49.95 o 
  -8   4  12      221.99      235.06     69.00 o 
  -7   4  12      417.89      599.68     74.16 o 
  -6   4  12      299.39      412.02     45.69 o 
  -5   4  12      124.13      128.10     35.73 o 
  -4   4  12      200.78      147.97     21.62 o 
  -3   4  12        2.68       33.69     20.34 o 
  -2   4  12       26.00       22.20     16.31 o 
  -1   4  12      218.25      177.83     21.98 o 
   0   4  12      297.57      436.87     31.26 o 
   1   4  12      295.91      425.54     36.70 o 
   2   4  12     1018.84      940.80     49.97 o 
   3   4  12     2379.64     2292.29     90.11 o 
   4   4  12      342.81      375.47     35.27 o 
   5   4  12      234.19      219.58     32.80 o 
   6   4  12       65.57      106.88     32.31 o 
   7   4  12        0.15       32.54     35.39 o 
  -8   5  12       12.40       42.55     48.76 o 
  -7   5  12        1.07        0.00     32.80 o 
  -6   5  12        3.50       65.14     32.19 o 
  -5   5  12      188.52      249.54     37.58 o 
  -4   5  12     1147.85     1073.36     72.84 o 
  -3   5  12        9.35       11.99     16.84 o 
  -2   5  12      930.63     1081.53     46.96 o 
  -1   5  12       11.10       33.03     14.69 o 
   0   5  12     1530.18     1520.19     62.38 o 
   1   5  12      128.71      141.61     24.07 o 
   2   5  12       17.99       29.57     25.41 o 
   3   5  12      339.12      578.95     46.06 o 
   4   5  12       54.62      219.82     38.01 o 
   5   5  12        9.98        0.00     21.61 o 
   6   5  12      396.43      313.71     48.03 o 
   7   5  12        0.53       30.00     42.84 o 
  -8   6  12      274.52      229.24     55.93 o 
  -7   6  12       81.31       41.09     30.85 o 
  -6   6  12      482.03      662.00     60.76 o 
  -5   6  12      445.58      495.53     48.14 o 
  -4   6  12      543.29      576.46     36.46 o 
  -3   6  12      562.07      496.54     37.03 o 
  -2   6  12       46.35      131.26     23.44 o 
  -1   6  12      101.56       93.62     28.78 o 
   0   6  12     3220.05     2740.82    115.03 o 
   1   6  12     1402.78     1316.63     63.23 o 
   2   6  12     5994.47     6509.65    218.07 o 
   3   6  12     1057.19     1124.71     62.71 o 
   4   6  12      735.97      782.71     51.85 o 
   5   6  12       51.13      130.95     43.81 o 
   6   6  12       96.36      118.10     48.39 o 
  -8   7  12        1.05       39.02     86.93 o 
  -7   7  12        1.05       30.22     29.97 o 
  -6   7  12       34.00        6.94     26.68 o 
  -5   7  12      215.78      275.90     40.56 o 
  -4   7  12     1107.20      918.40     61.93 o 
  -3   7  12     3498.55     4054.67    135.84 o 
  -2   7  12     2324.28     2303.05     92.06 o 
  -1   7  12     4848.02     4238.74    128.78 o 
   0   7  12     2339.72     2238.61     91.93 o 
   1   7  12     1096.01     1417.83     71.43 o 
   2   7  12       57.93      124.23     26.51 o 
   3   7  12      135.34      153.07     27.57 o 
   4   7  12        5.90        0.00     37.78 o 
   5   7  12      390.12      576.78     83.48 o 
   6   7  12       83.32       32.79     31.96 o 
  -7   8  12      389.27      366.93     83.71 o 
  -6   8  12        4.57        4.01     22.64 o 
  -5   8  12      723.25      689.67     57.39 o 
  -4   8  12        3.34       49.13     35.40 o 
  -3   8  12      320.38      330.91     33.52 o 
  -2   8  12       10.40       82.03     38.17 o 
  -1   8  12     1624.50     1371.45     62.25 o 
   0   8  12       79.29      143.64     36.37 o 
   1   8  12     4400.45     4557.96    167.14 o 
   2   8  12       16.41      131.39     41.96 o 
   3   8  12     3048.25     2737.24    147.91 o 
   4   8  12       18.56       78.50     32.95 o 
   5   8  12      206.32      238.85     47.55 o 
   6   8  12       16.27        0.00     33.61 o 
  -7   9  12        0.23       32.23     35.42 o 
  -6   9  12       16.76       48.45     34.86 o 
  -5   9  12      218.06      115.61     31.84 o 
  -4   9  12      532.58      603.68     66.49 o 
  -3   9  12     1954.87     1925.62     87.03 o 
  -2   9  12     1011.35      920.95     66.26 o 
  -1   9  12     2146.90     2027.34     80.66 o 
   0   9  12      308.60      297.55     27.59 o 
   1   9  12      173.48      139.51     35.76 o 
   2   9  12        6.13       48.00     29.73 o 
   3   9  12       91.09        0.00     22.93 o 
   4   9  12        1.87        0.00     28.67 o 
   5   9  12      328.76      467.18     62.70 o 
  -6  10  12      225.41      230.55     49.48 o 
  -5  10  12       51.47       20.11     27.50 o 
  -4  10  12       71.94       66.68     28.74 o 
  -3  10  12      214.73      135.58     25.84 o 
  -2  10  12       43.61       93.52     21.37 o 
  -1  10  12        0.25       30.89     20.00 o 
   0  10  12      341.36      332.84     46.44 o 
   1  10  12       95.79       84.72     40.99 o 
   2  10  12      365.45      282.25     45.95 o 
   3  10  12       22.57       16.24     39.33 o 
   4  10  12      148.98      164.02     44.78 o 
   5  10  12        6.38       16.34     60.61 o 
  -5  11  12       18.33       36.13     31.26 o 
  -4  11  12      340.50      308.18     46.85 o 
  -3  11  12       15.51       62.20     24.05 o 
  -2  11  12      171.85      211.43     28.31 o 
  -1  11  12        0.72       15.86     34.53 o 
   0  11  12       80.63       44.76     28.76 o 
   1  11  12       53.85       46.47     29.33 o 
   2  11  12        2.09       42.81     33.66 o 
   3  11  12       32.16        0.00     27.99 o 
   4  11  12       37.44       26.77     33.36 o 
  -4  12  12       11.50        0.00     31.64 o 
  -3  12  12        0.46        0.00     29.88 o 
  -2  12  12        6.75        0.00     24.19 o 
  -1  12  12       13.66       31.19     22.36 o 
   0  12  12        0.49        0.00     26.80 o 
   1  12  12       10.15       46.25     30.43 o 
   2  12  12       62.28       55.21     35.33 o 
   3  12  12       86.74      127.14     47.21 o 
  -3  13  12      288.03      297.92     66.62 o 
  -2  13  12        1.85        0.00     38.01 o 
  -1  13  12      183.83      195.94     57.29 o 
   0  13  12        1.16        0.00     42.84 o 
   1  13  12       43.51       33.11     43.01 o 
  -9   0  13       10.19        0.00     47.63 o 
  -7   0  13      105.00       70.27     55.37 o 
  -5   0  13     3005.10     2609.80    184.45 o 
  -3   0  13     6950.29     6998.81    282.03 o 
  -1   0  13     2908.31     2917.92    175.47 o 
   1   0  13      575.37      760.03     75.60 o 
   3   0  13     3637.16     3111.46    215.41 o 
   5   0  13     1105.73     1067.93    105.08 o 
   7   0  13      417.03      249.91     65.16 o 
  -9   1  13       75.13       77.63     88.99 o 
  -8   1  13      180.16      196.86     54.59 o 
  -7   1  13      677.13      828.69     87.65 o 
  -6   1  13      129.28      203.33     44.07 o 
  -5   1  13      301.09      404.06     59.19 o 
  -4   1  13       33.97        0.00     18.15 o 
  -3   1  13      778.68      842.34     46.59 o 
  -2   1  13     1636.88     1644.03     61.79 o 
  -1   1  13    11009.51    11145.14    261.81 o 
   0   1  13     5995.46     5818.20    162.70 o 
   1   1  13     5039.56     4481.96    170.76 o 
   2   1  13     2453.31     2048.05    109.01 o 
   3   1  13     1760.91     1768.48     94.62 o 
   4   1  13      250.12      260.08     38.00 o 
   5   1  13       17.05       41.51     28.03 o 
   6   1  13       34.65       36.65     28.67 o 
   7   1  13      126.54      176.75     41.65 o 
  -9   2  13        2.17       35.45     46.05 o 
  -8   2  13       87.92       56.32     44.12 o 
  -7   2  13        0.86        0.00     41.82 o 
  -6   2  13      486.87      554.05     62.48 o 
  -5   2  13      435.74      352.92     39.36 o 
  -4   2  13     1899.66     1860.77     71.13 o 
  -3   2  13     1212.90     1192.66     66.20 o 
  -2   2  13      872.73      842.91     38.39 o 
  -1   2  13      621.12      643.27     43.65 o 
   0   2  13       87.31       58.34     17.04 o 
   1   2  13      146.03      138.88     43.78 o 
   2   2  13     1421.27     1255.89     84.23 o 
   3   2  13      565.60      492.19     47.16 o 
   4   2  13     1065.06     1004.97     68.93 o 
   5   2  13      121.61      219.27     53.36 o 
   6   2  13      621.90      699.75     64.92 o 
   7   2  13       25.15       17.43     40.61 o 
  -8   3  13      334.95      313.24     65.03 o 
  -7   3  13       35.25       38.50     34.57 o 
  -6   3  13      175.92      209.86     35.33 o 
  -5   3  13        2.50       27.00     27.04 o 
  -4   3  13       38.11       32.01     17.13 o 
  -3   3  13       80.08      175.91     27.22 o 
  -2   3  13      707.91      750.12     43.06 o 
  -1   3  13       23.31       51.66     13.55 o 
   0   3  13     1123.20     1119.88     50.61 o 
   1   3  13      318.10      352.08     28.67 o 
   2   3  13      553.20      603.94     37.17 o 
   3   3  13      396.34      342.93     31.53 o 
   4   3  13      391.27      328.45     34.05 o 
   5   3  13       51.24      134.13     39.27 o 
   6   3  13       55.35       40.96     41.87 o 
   7   3  13       15.59       41.83     37.81 o 
  -8   4  13       59.58      164.19     57.15 o 
  -7   4  13      182.66      311.82     57.62 o 
  -6   4  13      348.51      454.97     49.45 o 
  -5   4  13      523.11      560.41     49.03 o 
  -4   4  13     1220.08     1042.55     87.81 o 
  -3   4  13      178.51      218.70     24.85 o 
  -2   4  13      216.60      208.76     24.10 o 
  -1   4  13       49.59       74.13     23.77 o 
   0   4  13       19.41      116.58     25.08 o 
   1   4  13        2.43       21.78     19.24 o 
   2   4  13      189.72      335.78     33.44 o 
   3   4  13     1290.76     1387.94     76.05 o 
   4   4  13      103.92      119.45     31.58 o 
   5   4  13      385.68      491.19     45.75 o 
   6   4  13      325.13      406.71     75.46 o 
   7   4  13       91.43      108.10     58.31 o 
  -8   5  13        0.45       58.10     49.69 o 
  -7   5  13      322.90      429.16     61.96 o 
  -6   5  13       17.43       20.34     25.30 o 
  -5   5  13        6.79       51.17     28.39 o 
  -4   5  13       59.27       75.94     21.98 o 
  -3   5  13      270.43      388.14     33.18 o 
  -2   5  13      387.36      450.55     33.65 o 
  -1   5  13     1299.38     1178.36     60.66 o 
   0   5  13       81.91      138.22     23.43 o 
   1   5  13     1694.14     2012.27     84.69 o 
   2   5  13      157.28      167.23     29.98 o 
   3   5  13      813.20      707.30     55.00 o 
   4   5  13       34.32       81.66     25.47 o 
   5   5  13        0.21        0.00     24.46 o 
   6   5  13        2.72        0.00     32.92 o 
  -8   6  13        0.12       30.98     56.48 o 
  -7   6  13      283.51      249.37     52.01 o 
  -6   6  13      128.09      143.91     35.96 o 
  -5   6  13     1574.27     1597.28     96.45 o 
  -4   6  13      447.69      542.91     48.96 o 
  -3   6  13     2453.13     2401.62     91.05 o 
  -2   6  13     1086.51     1144.38     52.81 o 
  -1   6  13     1823.01     1716.48     66.63 o 
   0   6  13      143.46      116.43     30.36 o 
   1   6  13        2.33       43.44     44.57 o 
   2   6  13      334.02      227.20     33.09 o 
   3   6  13     2181.85     1919.45     91.27 o 
   4   6  13      549.10      634.45     51.74 o 
   5   6  13      598.58      718.30     65.09 o 
   6   6  13       89.27       38.06     65.43 o 
  -7   7  13       64.32       84.03     57.29 o 
  -6   7  13      182.09      256.12     53.53 o 
  -5   7  13        0.00        0.00     22.66 o 
  -4   7  13       43.62       74.27     27.09 o 
  -3   7  13      272.63      306.37     32.70 o 
  -2   7  13     1371.23     1404.61     63.68 o 
  -1   7  13     1191.95     1172.70     68.61 o 
   0   7  13     4563.35     4784.12    180.56 o 
   1   7  13     1004.51     1127.76     64.47 o 
   2   7  13     1360.58     1389.32     74.58 o 
   3   7  13      409.60      431.51     42.21 o 
   4   7  13      136.42      117.33     34.90 o 
   5   7  13       11.40       60.29     38.81 o 
   6   7  13       71.56      103.83     71.88 o 
  -7   8  13        0.16       19.06     36.32 o 
  -6   8  13      561.18      547.12     57.71 o 
  -5   8  13       15.33       30.09     34.33 o 
  -4   8  13     1790.15     1621.55     91.16 o 
  -3   8  13      130.71      192.39     28.21 o 
  -2   8  13     2526.42     2568.30     99.15 o 
  -1   8  13      124.07      151.16     24.19 o 
   0   8  13      328.54      520.04     48.80 o 
   1   8  13        9.17       33.92     23.52 o 
   2   8  13      628.49      517.82     55.10 o 
   3   8  13       15.71       47.05     31.12 o 
   4   8  13      733.66      649.91     71.37 o 
   5   8  13       13.01        5.91     26.52 o 
  -6   9  13       74.14      102.87     65.11 o 
  -5   9  13        0.04        0.00     22.95 o 
  -4   9  13        2.59        0.00     22.42 o 
  -3   9  13      197.19      252.63     31.76 o 
  -2   9  13      326.02      406.64     40.22 o 
  -1   9  13      576.44      461.36     35.77 o 
   0   9  13     1341.62     1406.40     90.29 o 
   1   9  13      568.52      643.94     61.97 o 
   2   9  13      543.27      645.20     61.32 o 
   3   9  13       63.14       21.07     28.55 o 
   4   9  13       67.07       46.95     33.37 o 
   5   9  13        2.64       41.00     43.34 o 
  -6  10  13        4.00       13.24     31.48 o 
  -5  10  13      250.49      175.01     43.92 o 
  -4  10  13        9.45       31.38     24.47 o 
  -3  10  13      256.43      275.79     33.14 o 
  -2  10  13        0.19       12.01     17.55 o 
  -1  10  13       90.72       81.10     21.49 o 
   0  10  13        0.56       39.84     29.94 o 
   1  10  13        2.45       68.50     37.77 o 
   2  10  13      156.81      228.46     45.35 o 
   3  10  13      170.14      128.57     40.20 o 
   4  10  13       66.84       50.61     36.07 o 
  -5  11  13        5.87        0.00     33.34 o 
  -4  11  13        2.67        0.00     31.26 o 
  -3  11  13      101.25       77.80     29.13 o 
  -2  11  13       25.88       54.84     23.21 o 
  -1  11  13      130.48      149.75     40.34 o 
   0  11  13       22.41       29.12     34.36 o 
   1  11  13      146.23      248.29     86.88 o 
   2  11  13       10.46        3.63     26.15 o 
   3  11  13      130.81      160.72     68.09 o 
  -4  12  13       77.19      114.67    127.38 o 
  -3  12  13       13.86        2.51     30.06 o 
  -2  12  13       36.83        0.00     34.21 o 
  -1  12  13        4.68       51.06     58.65 o 
   0  12  13        9.56        7.64     29.58 o 
   1  12  13        7.65       64.70     37.51 o 
   2  12  13       68.86       78.37     71.21 o 
  -2  13  13      160.92      104.80     52.13 o 
  -1  13  13       11.57        0.00     35.73 o 
   0  13  13      421.30      499.96     85.66 o 
  -8   0  14       40.99       54.54     61.77 o 
  -6   0  14      110.46       42.17     42.54 o 
  -4   0  14     1184.02     1173.91     83.94 o 
  -2   0  14     8142.83     7863.09    301.10 o 
   0   0  14     8572.48     7499.31    229.41 o 
   2   0  14      196.45      293.68     59.39 o 
   4   0  14      525.38      466.52     68.61 o 
   6   0  14      270.50      263.86    147.20 o 
  -8   1  14      371.54      322.12     68.36 o 
  -7   1  14      234.10      309.40     58.12 o 
  -6   1  14      286.85      315.16     50.27 o 
  -5   1  14      514.03      530.92     46.48 o 
  -4   1  14     1734.59     1918.54     80.55 o 
  -3   1  14      230.24      194.37     25.15 o 
  -2   1  14       68.20       45.82     18.96 o 
  -1   1  14      210.36      184.27     31.05 o 
   0   1  14     2427.33     2471.59     85.68 o 
   1   1  14      895.53      728.54     53.26 o 
   2   1  14     4441.76     4482.15    192.90 o 
   3   1  14     1237.93      992.84     68.48 o 
   4   1  14     1070.83     1050.29    111.59 o 
   5   1  14      318.91      341.16     47.00 o 
   6   1  14       67.04      174.75     57.24 o 
   7   1  14        1.07       14.55     29.36 o 
  -8   2  14        5.96       10.65     34.56 o 
  -7   2  14        3.25       75.64     52.66 o 
  -6   2  14       11.41       76.96     40.86 o 
  -5   2  14      972.01     1076.75     68.65 o 
  -4   2  14        0.76       10.79     15.87 o 
  -3   2  14     1278.07     1198.70     52.27 o 
  -2   2  14      319.39      231.47     27.81 o 
  -1   2  14     3286.59     3331.91     91.56 o 
   0   2  14      903.64      804.05     54.93 o 
   1   2  14      853.73      761.45     41.29 o 
   2   2  14       16.82       13.21     14.25 o 
   3   2  14        0.88        0.00     23.36 o 
   4   2  14      204.86      187.77     35.26 o 
   5   2  14      199.99      169.06     40.12 o 
   6   2  14      100.77       96.20     39.38 o 
   7   2  14      190.66       50.61     34.36 o 
  -8   3  14        1.07        0.00     33.56 o 
  -7   3  14      518.59      640.61     76.28 o 
  -6   3  14      100.59      195.22     34.87 o 
  -5   3  14      429.90      419.00     43.98 o 
  -4   3  14       67.71       68.41     19.50 o 
  -3   3  14        9.68       39.79     17.94 o 
  -2   3  14        8.48       14.97     14.16 o 
  -1   3  14      320.48      251.73     20.48 o 
   0   3  14       93.98      144.14     23.80 o 
   1   3  14      716.91      928.46     58.84 o 
   2   3  14        6.08       79.05     18.30 o 
   3   3  14     1073.12      807.66     82.31 o 
   4   3  14       58.45      124.92     34.00 o 
   5   3  14      448.60      692.30     67.82 o 
   6   3  14       40.28        9.32     28.00 o 
  -8   4  14       29.99      105.53     72.96 o 
  -7   4  14        0.46       77.40     45.91 o 
  -6   4  14       57.93       62.85     32.07 o 
  -5   4  14      491.29      637.43     56.53 o 
  -4   4  14      893.95      904.16     59.66 o 
  -3   4  14      287.27      329.96     32.57 o 
  -2   4  14      850.79      879.77     52.60 o 
  -1   4  14     1260.48     1134.39     61.48 o 
   0   4  14      270.29      289.87     31.49 o 
   1   4  14      114.49      132.90     24.07 o 
   2   4  14       77.07      135.48     25.82 o 
   3   4  14      102.71       21.14     20.74 o 
   4   4  14       24.13       80.93     28.81 o 
   5   4  14      142.42      272.00     46.21 o 
   6   4  14      217.33      302.12     54.34 o 
  -8   5  14      252.16      252.88     62.81 o 
  -7   5  14       16.32       89.53     63.81 o 
  -6   5  14      567.03      632.40     59.07 o 
  -5   5  14        1.49       11.96     22.31 o 
  -4   5  14      501.33      535.43     52.59 o 
  -3   5  14       11.02        5.45     18.06 o 
  -2   5  14      204.61      254.21     53.09 o 
  -1   5  14       81.05      103.61     29.90 o 
   0   5  14      730.98      798.17     50.71 o 
   1   5  14      143.24      139.30     26.84 o 
   2   5  14      524.29      520.59     43.13 o 
   3   5  14        0.18       15.09     21.02 o 
   4   5  14      908.85      878.41     58.26 o 
   5   5  14        0.04       12.56     22.64 o 
   6   5  14      145.13      266.03     81.99 o 
  -8   6  14       40.08       61.62     50.76 o 
  -7   6  14       16.24       49.42     35.90 o 
  -6   6  14       86.39       62.16     33.31 o 
  -5   6  14        4.91        2.82     24.00 o 
  -4   6  14     1326.38     1217.98     76.80 o 
  -3   6  14      483.61      620.38     49.42 o 
  -2   6  14     3005.21     2995.68    108.95 o 
  -1   6  14      569.85      460.34     42.05 o 
   0   6  14     1512.46     1280.64     70.02 o 
   1   6  14      220.88      308.08     58.78 o 
   2   6  14      158.14      216.51     33.23 o 
   3   6  14        0.47        0.00     24.38 o 
   4   6  14      135.44      254.76     36.45 o 
   5   6  14       16.37       37.05     29.40 o 
   6   6  14      499.29      454.39    148.68 o 
  -7   7  14      245.93      278.71     64.41 o 
  -6   7  14      184.91      176.10     42.70 o 
  -5   7  14      719.17      732.38     63.92 o 
  -4   7  14      338.13      510.13     52.06 o 
  -3   7  14      344.07      385.28     36.98 o 
  -2   7  14       99.36      109.94     24.26 o 
  -1   7  14      299.20      309.72     38.17 o 
   0   7  14      649.81      663.07     52.46 o 
   1   7  14     1014.71     1128.34     66.53 o 
   2   7  14      521.14      405.11     42.07 o 
   3   7  14      626.19      552.77     48.01 o 
   4   7  14      344.27      272.77     46.63 o 
   5   7  14      205.35      293.75     67.30 o 
  -7   8  14       23.27       60.21     52.30 o 
  -6   8  14        3.41        0.00     28.89 o 
  -5   8  14      130.33      139.23     45.20 o 
  -4   8  14        0.33        0.00     26.29 o 
  -3   8  14     1201.08     1243.46     64.76 o 
  -2   8  14        0.40       36.09     19.21 o 
  -1   8  14     2213.84     2100.88    102.51 o 
   0   8  14       31.78       85.90     26.82 o 
   1   8  14      600.74      832.41     69.64 o 
   2   8  14       76.61      122.26     47.45 o 
   3   8  14       44.89        0.00     23.21 o 
   4   8  14        3.10       17.15     31.83 o 
   5   8  14      112.29       64.35     36.32 o 
  -6   9  14      112.55      174.63     48.38 o 
  -5   9  14      351.47      267.75     69.73 o 
  -4   9  14       94.56      143.35     34.66 o 
  -3   9  14       82.94      182.62     30.50 o 
  -2   9  14       11.62       11.77     19.58 o 
  -1   9  14      151.90      155.92     32.31 o 
   0   9  14       40.09       66.58     42.57 o 
   1   9  14      653.95      682.74     64.50 o 
   2   9  14      130.29       39.69     29.72 o 
   3   9  14      526.81      464.35     57.97 o 
   4   9  14      182.45       90.76     39.05 o 
  -5  10  14       16.98       42.81     32.67 o 
  -4  10  14       81.11       10.20     22.34 o 
  -3  10  14       12.36       35.59     21.91 o 
  -2  10  14      225.93      262.87     30.78 o 
  -1  10  14        5.47        9.20     21.19 o 
   0  10  14      182.93      202.36     51.29 o 
   1  10  14        3.13       29.63     30.64 o 
   2  10  14       68.19       82.86     54.92 o 
   3  10  14        4.72        0.00     29.67 o 
   4  10  14       18.25        0.00     39.29 o 
  -5  11  14       13.24        0.00     33.22 o 
  -4  11  14       77.12       50.64     34.57 o 
  -3  11  14       31.55       47.04     29.38 o 
  -2  11  14       10.59        2.80     28.69 o 
  -1  11  14        5.06        3.40     24.97 o 
   0  11  14      238.21      202.80     46.18 o 
   1  11  14       45.95       77.08     35.13 o 
   2  11  14      268.32      298.27     51.38 o 
   3  11  14       50.67        0.00     32.80 o 
  -3  12  14       73.44      146.63     73.32 o 
  -2  12  14      165.77      101.21     46.93 o 
  -1  12  14      140.66       89.94     40.78 o 
   0  12  14       69.13       92.63     40.30 o 
   1  12  14       71.23      110.66     42.25 o 
  -7   0  15      653.32      891.64    136.62 o 
  -5   0  15       65.83      135.53     61.18 o 
  -3   0  15      203.35      249.25     38.83 o 
  -1   0  15     3268.10     2906.31    117.29 o 
   1   0  15     2514.49     2044.30    148.46 o 
   3   0  15      959.44      953.37    102.48 o 
   5   0  15       34.80        0.00     45.13 o 
  -8   1  15       22.88        0.00     34.16 o 
  -7   1  15      111.05       62.78     39.44 o 
  -6   1  15      219.97      260.14     51.38 o 
  -5   1  15     1966.58     1772.68     93.80 o 
  -4   1  15     1917.31     1893.70     81.38 o 
  -3   1  15     1856.10     1776.99     73.64 o 
  -2   1  15      721.34      681.63     38.81 o 
  -1   1  15      816.37      790.64     42.29 o 
   0   1  15        7.52        7.27     24.49 o 
   1   1  15       79.62      289.08     41.20 o 
   2   1  15      162.71      179.88     36.15 o 
   3   1  15      801.21      841.98     65.79 o 
   4   1  15      254.28      374.64     48.63 o 
   5   1  15     1011.74     1184.28     88.59 o 
   6   1  15      219.29      244.48     46.52 o 
  -8   2  15      315.10      300.59     66.10 o 
  -7   2  15       86.26       33.88     43.87 o 
  -6   2  15      198.99      391.33     60.35 o 
  -5   2  15        1.82       19.14     27.54 o 
  -4   2  15        1.78       58.84     28.37 o 
  -3   2  15       96.90       79.59     21.36 o 
  -2   2  15     1660.37     1687.24     75.25 o 
  -1   2  15      458.43      434.72     36.65 o 
   0   2  15     1949.49     1861.81    102.30 o 
   1   2  15      486.14      441.24     32.50 o 
   2   2  15     1700.42     1817.55    141.68 o 
   3   2  15      479.04      564.82     55.00 o 
   4   2  15       31.88       75.63     36.45 o 
   5   2  15       19.80        8.69     47.08 o 
   6   2  15       20.31       16.91     33.05 o 
  -8   3  15       71.19       98.90     54.97 o 
  -7   3  15       17.18        6.03     31.54 o 
  -6   3  15      450.04      415.54     50.58 o 
  -5   3  15       39.02       15.38     23.44 o 
  -4   3  15     2872.55     2822.25    161.72 o 
  -3   3  15      363.85      393.34     35.34 o 
  -2   3  15      854.21      923.67     54.19 o 
  -1   3  15      192.31      205.33     28.70 o 
   0   3  15      224.65      282.45     30.42 o 
   1   3  15        3.22       14.62     16.53 o 
   2   3  15      336.63      322.06     53.91 o 
   3   3  15      139.31      175.53     37.24 o 
   4   3  15      881.26     1021.64     77.63 o 
   5   3  15        5.14       39.79     30.87 o 
   6   3  15      471.99      562.16     70.43 o 
  -8   4  15      165.77      193.83     93.46 o 
  -7   4  15      129.88      104.49     45.73 o 
  -6   4  15       33.13       22.31     27.49 o 
  -5   4  15       14.83      148.53     32.95 o 
  -4   4  15       57.24       42.77     23.95 o 
  -3   4  15      100.98      181.36     27.54 o 
  -2   4  15     1144.39     1297.21     71.13 o 
  -1   4  15     2047.23     2176.04     95.84 o 
   0   4  15     1578.98     1484.35     88.20 o 
   1   4  15     1904.45     2221.78     96.65 o 
   2   4  15     2773.55     2997.17    121.17 o 
   3   4  15      409.88      434.80     58.33 o 
   4   4  15      172.64      174.78     38.71 o 
   5   4  15        0.14        0.00     27.00 o 
   6   4  15       12.08       41.96     45.37 o 
  -8   5  15        4.20       23.68     36.93 o 
  -7   5  15      114.50      213.50    108.52 o 
  -6   5  15       31.33       46.58     58.92 o 
  -5   5  15      986.75      981.20     72.82 o 
  -4   5  15       82.46       89.05     29.22 o 
  -3   5  15     2065.15     2256.25     93.73 o 
  -2   5  15        9.24       28.87     18.34 o 
  -1   5  15      779.40      742.78     63.52 o 
   0   5  15       14.35       42.77     22.85 o 
   1   5  15      201.74      306.14     35.72 o 
   2   5  15        3.13       14.73     33.52 o 
   3   5  15      681.90      629.51     50.56 o 
   4   5  15       34.91       79.49     29.43 o 
   5   5  15      511.90      567.29     63.98 o 
   6   5  15        5.74      106.82     51.13 o 
  -7   6  15      219.11      293.28     70.61 o 
  -6   6  15       39.59       15.07     26.29 o 
  -5   6  15       28.69       38.06     26.64 o 
  -4   6  15       13.52       28.40     28.78 o 
  -3   6  15      235.28      377.53     55.58 o 
  -2   6  15      136.47      127.12     29.53 o 
  -1   6  15     3487.66     3162.12    131.54 o 
   0   6  15      908.96      989.18     60.81 o 
   1   6  15     2992.54     3162.08    134.39 o 
   2   6  15      303.29      354.14     37.38 o 
   3   6  15      725.13      657.23     52.68 o 
   4   6  15       26.11       23.14     26.68 o 
   5   6  15       27.82      112.98     64.84 o 
  -7   7  15       17.05        0.00     45.98 o 
  -6   7  15       95.81      133.91     41.81 o 
  -5   7  15      260.43      286.19     44.50 o 
  -4   7  15      847.66      767.27     62.01 o 
  -3   7  15      427.83      454.09     40.80 o 
  -2   7  15      832.68      895.14     56.99 o 
  -1   7  15      151.92      200.82     43.49 o 
   0   7  15       31.86       20.52     22.04 o 
   1   7  15      136.50      250.70     38.04 o 
   2   7  15      327.01      371.80     57.77 o 
   3   7  15      111.84       79.98     27.58 o 
   4   7  15      368.90      353.30     57.85 o 
   5   7  15       93.67      162.44     59.30 o 
  -6   8  15      114.64      238.03     49.10 o 
  -5   8  15       12.20       65.21     35.46 o 
  -4   8  15       27.34      112.79     31.41 o 
  -3   8  15        0.70       59.68     27.66 o 
  -2   8  15      343.05      373.04     34.51 o 
  -1   8  15        0.16       17.74     30.55 o 
   0   8  15     1201.69     1202.13     74.04 o 
   1   8  15        0.71        0.00     21.85 o 
   2   8  15      985.91     1005.77     98.72 o 
   3   8  15       43.31       57.19     34.76 o 
   4   8  15       39.97       56.92     33.50 o 
  -6   9  15       60.80       53.84     39.88 o 
  -5   9  15      110.26      112.89     36.31 o 
  -4   9  15      440.63      470.53     57.33 o 
  -3   9  15      178.68      293.95     35.28 o 
  -2   9  15      283.75      349.29     41.91 o 
  -1   9  15       13.04        0.00     19.12 o 
   0   9  15       15.52       48.97     25.33 o 
   1   9  15        2.39       32.42     29.29 o 
   2   9  15       66.46       93.29     39.75 o 
   3   9  15       27.03       22.50     28.67 o 
   4   9  15      126.77      201.29     48.32 o 
  -5  10  15        9.78       51.46     38.61 o 
  -4  10  15        2.21        0.00     22.79 o 
  -3  10  15       30.54       38.84     23.72 o 
  -2  10  15       44.16       43.66     24.66 o 
  -1  10  15      252.79      185.60     42.94 o 
   0  10  15       23.64       51.93     32.79 o 
   1  10  15      266.61      297.90     51.38 o 
   2  10  15        2.40       33.17     37.99 o 
   3  10  15      111.74      110.52     39.95 o 
  -4  11  15        7.34        0.00     38.60 o 
  -3  11  15      307.54      370.11     91.30 o 
  -2  11  15        5.57       10.84     27.49 o 
  -1  11  15      108.90      109.81     38.24 o 
   0  11  15       10.77        4.69     28.62 o 
   1  11  15        8.82        0.00     34.21 o 
   2  11  15        1.58        3.10     46.57 o 
  -2  12  15      118.74       51.70     68.94 o 
  -1  12  15      183.66       47.82     46.60 o 
   0  12  15      169.68      167.85     59.99 o 
  -8   0  16      232.13      320.62    105.22 o 
  -6   0  16      624.81      850.19    131.52 o 
  -4   0  16     1130.75      916.66     74.19 o 
  -2   0  16       23.02      117.68     29.88 o 
   0   0  16      191.70      222.82     53.32 o 
   2   0  16     1190.64     1183.26    122.16 o 
   4   0  16      577.92      484.25     81.86 o 
   6   0  16      377.33      410.65    107.86 o 
  -8   1  16       68.12       28.98     41.90 o 
  -7   1  16       63.74       59.91     41.02 o 
  -6   1  16        9.82       50.47     34.38 o 
  -5   1  16        0.21        8.01     20.65 o 
  -4   1  16      589.26      560.67     44.99 o 
  -3   1  16       63.07      118.83     32.07 o 
  -2   1  16     1220.20     1215.26     65.81 o 
  -1   1  16      496.01      555.34     53.75 o 
   0   1  16      563.50      523.65     55.22 o 
   1   1  16      110.25      107.66     33.92 o 
   2   1  16      156.83      244.14     40.62 o 
   3   1  16       26.68       74.23     31.45 o 
   4   1  16       38.55      113.93     37.12 o 
   5   1  16       28.15       46.12     34.09 o 
   6   1  16      146.05      100.75     40.64 o 
  -8   2  16       13.94       27.93     41.25 o 
  -7   2  16      419.79      436.17     70.64 o 
  -6   2  16       48.68       66.20     35.19 o 
  -5   2  16      949.60     1018.71     70.63 o 
  -4   2  16      258.70      240.96     32.15 o 
  -3   2  16      693.22      662.58     54.55 o 
  -2   2  16        2.58        8.11     18.21 o 
  -1   2  16       45.51       58.26     34.35 o 
   0   2  16       24.69        0.00     15.59 o 
   1   2  16     1134.93     1249.88     86.31 o 
   2   2  16       62.30       69.70     29.71 o 
   3   2  16     1760.43     1623.74    104.36 o 
   4   2  16        2.74        0.00     29.11 o 
   5   2  16      372.30      455.54     61.94 o 
   6   2  16       42.03       26.02     32.84 o 
  -8   3  16       11.43       18.10     41.17 o 
  -7   3  16       59.60      150.54     49.14 o 
  -6   3  16       14.65       62.93     37.56 o 
  -5   3  16      321.08      376.53     46.88 o 
  -4   3  16        6.68       29.60     21.04 o 
  -3   3  16     2274.15     2129.77     87.39 o 
  -2   3  16       39.56       60.00     19.19 o 
  -1   3  16     5295.69     4940.35    181.15 o 
   0   3  16      204.66      215.29     29.94 o 
   1   3  16     1296.36     1493.38     94.35 o 
   2   3  16      137.39      135.30     35.44 o 
   3   3  16      182.63      309.34     46.76 o 
   4   3  16        9.07        0.00     39.43 o 
   5   3  16      156.64      235.75     47.33 o 
   6   3  16       29.06      106.81     51.62 o 
  -8   4  16      116.80       33.75     45.43 o 
  -7   4  16      180.86      156.01     49.83 o 
  -6   4  16      387.71      466.88     60.11 o 
  -5   4  16      671.09      691.28     85.53 o 
  -4   4  16      467.14      454.90     41.61 o 
  -3   4  16      520.30      525.28     42.45 o 
  -2   4  16      158.66      238.83     27.02 o 
  -1   4  16       32.78      120.13     28.54 o 
   0   4  16      204.27      332.60     39.07 o 
   1   4  16      516.52      694.49     50.72 o 
   2   4  16     2083.02     1981.08     96.39 o 
   3   4  16      749.95      669.20     69.94 o 
   4   4  16      688.87      896.49     83.15 o 
   5   4  16      226.57      327.59     60.58 o 
  -7   5  16        2.31       16.07     51.33 o 
  -6   5  16        9.66        2.76     24.98 o 
  -5   5  16       18.69       26.27     26.62 o 
  -4   5  16     1141.71      904.92     57.35 o 
  -3   5  16      154.98       39.07     21.46 o 
  -2   5  16     3141.47     3234.29    142.70 o 
  -1   5  16      193.06      203.76     36.72 o 
   0   5  16     4123.54     3687.10    148.96 o 
   1   5  16       14.09       80.67     28.14 o 
   2   5  16      335.00      404.60     42.39 o 
   3   5  16        5.59       66.00     26.91 o 
   4   5  16       86.11      167.62     70.00 o 
   5   5  16       15.78       90.60     39.78 o 
  -7   6  16       42.72       29.29     37.77 o 
  -6   6  16      398.29      419.72     55.89 o 
  -5   6  16       40.74       80.23     37.53 o 
  -4   6  16      686.36      744.38     71.08 o 
  -3   6  16       38.49       18.82     19.77 o 
  -2   6  16      150.61      212.93     47.99 o 
  -1   6  16        6.32        0.00     23.72 o 
   0   6  16      208.71      320.65     39.98 o 
   1   6  16       40.19       18.81     23.34 o 
   2   6  16     1982.38     1803.10     93.49 o 
   3   6  16      230.00      165.39     41.73 o 
   4   6  16      344.24      238.11     46.71 o 
   5   6  16       28.42        0.00     56.17 o 
  -7   7  16        4.42        0.00     32.95 o 
  -6   7  16        0.02       81.32     39.29 o 
  -5   7  16      120.43      117.34     39.70 o 
  -4   7  16       36.68        0.00     26.72 o 
  -3   7  16      494.28      692.08     95.60 o 
  -2   7  16      114.30      154.66     36.57 o 
  -1   7  16      705.29      670.87     55.88 o 
   0   7  16      183.83      119.90     32.08 o 
   1   7  16      400.44      497.35     51.06 o 
   2   7  16        0.74       28.39     22.93 o 
   3   7  16       33.57       40.65     30.66 o 
   4   7  16       53.26      113.51     51.13 o 
  -6   8  16        2.41       15.65     30.79 o 
  -5   8  16      212.92      172.60     41.94 o 
  -4   8  16        7.36       32.68     26.57 o 
  -3   8  16      150.03      150.96     30.20 o 
  -2   8  16        6.60       30.91     24.36 o 
  -1   8  16       11.64       28.55     23.82 o 
   0   8  16        0.50        8.13     30.33 o 
   1   8  16       47.45       87.79     33.45 o 
   2   8  16       51.27      113.88     36.98 o 
   3   8  16      409.99      305.49     55.05 o 
   4   8  16        1.45        0.00     49.25 o 
  -5   9  16       33.75       22.47     29.16 o 
  -4   9  16       78.62       19.08     26.84 o 
  -3   9  16       81.44       38.51     27.58 o 
  -2   9  16      102.97      114.83     31.92 o 
  -1   9  16      157.08      147.36     34.19 o 
   0   9  16      129.94      197.85     41.51 o 
   1   9  16       77.84       66.26     36.19 o 
   2   9  16       14.60        4.76     31.37 o 
   3   9  16       29.19       12.95     28.93 o 
  -4  10  16      141.14      161.89     46.24 o 
  -3  10  16        0.52        0.00     32.15 o 
  -2  10  16       14.18        6.51     23.71 o 
  -1  10  16        3.52        4.59     29.81 o 
   0  10  16       36.12       35.80     32.34 o 
   1  10  16       26.53       62.12     37.76 o 
   2  10  16      255.67      162.80     47.82 o 
  -3  11  16        9.49      189.08    102.15 o 
  -2  11  16      482.50      321.86     54.71 o 
  -1  11  16       12.87        0.00     33.28 o 
   0  11  16      385.07      536.82     70.58 o 
   1  11  16        6.05        0.00     34.01 o 
  -7   0  17       51.68       39.68     56.97 o 
  -5   0  17      389.96      453.26     61.64 o 
  -3   0  17      194.17      131.20     37.26 o 
  -1   0  17      285.17      404.45     68.96 o 
   1   0  17        7.66       77.43     49.52 o 
   3   0  17      306.69      235.30     82.17 o 
   5   0  17      145.69      232.06     68.94 o 
  -8   1  17       71.04      159.64     71.16 o 
  -7   1  17      115.62      263.44     83.85 o 
  -6   1  17       70.57       75.98     38.70 o 
  -5   1  17       10.16        0.00     29.33 o 
  -4   1  17       68.39       87.24     25.46 o 
  -3   1  17       12.82       77.10     31.24 o 
  -2   1  17        0.37       31.41     27.83 o 
  -1   1  17      496.82      553.89     54.03 o 
   0   1  17      246.71      308.06     43.96 o 
   1   1  17      495.33      496.80     66.77 o 
   2   1  17      349.38      338.01     47.48 o 
   3   1  17      323.99      455.65     55.52 o 
   4   1  17      110.69      132.41     38.90 o 
   5   1  17       21.05       77.11     37.96 o 
  -8   2  17        1.79        0.01     33.99 o 
  -7   2  17       20.74       21.94     35.41 o 
  -6   2  17      281.97      318.26     57.49 o 
  -5   2  17       79.98      126.79     35.32 o 
  -4   2  17      974.81      905.22     56.17 o 
  -3   2  17       29.16       33.14     25.49 o 
  -2   2  17     1349.18     1357.07     58.88 o 
  -1   2  17      240.92      260.47     32.45 o 
   0   2  17      548.53      634.09     69.88 o 
   1   2  17       18.10       74.64     43.14 o 
   2   2  17      210.78      247.15     41.81 o 
   3   2  17       49.66       64.01     39.75 o 
   4   2  17      414.16      596.58     67.41 o 
   5   2  17       22.85        0.00     34.01 o 
  -7   3  17       33.35       66.94     42.08 o 
  -6   3  17      200.72      325.57     57.34 o 
  -5   3  17       83.18      157.35     34.30 o 
  -4   3  17        9.65       63.94     22.90 o 
  -3   3  17        3.86       11.22     24.54 o 
  -2   3  17     1031.67     1051.32     68.72 o 
  -1   3  17       91.61       88.87     53.52 o 
   0   3  17     3376.94     3333.30    138.89 o 
   1   3  17       40.43       54.53     55.09 o 
   2   3  17     1505.89     1731.23    114.16 o 
   3   3  17       54.47       72.38     37.06 o 
   4   3  17      236.44      293.00     51.39 o 
   5   3  17       15.48       28.34     33.60 o 
  -7   4  17       23.75        0.00     37.12 o 
  -6   4  17      199.40      190.29     51.19 o 
  -5   4  17      675.21      612.35     63.50 o 
  -4   4  17      788.74      696.89     51.88 o 
  -3   4  17     1872.01     2103.17     92.07 o 
  -2   4  17     1333.29     1263.49     74.42 o 
  -1   4  17      863.08      920.36     62.35 o 
   0   4  17      286.89      383.45     42.95 o 
   1   4  17        7.49       42.66     39.35 o 
   2   4  17      302.99      239.47     71.16 o 
   3   4  17      273.86      287.21     49.49 o 
   4   4  17      233.65      260.62     52.68 o 
   5   4  17      204.06      164.53     46.59 o 
  -7   5  17      290.49      208.26     58.66 o 
  -6   5  17        9.54       14.15     27.60 o 
  -5   5  17      139.84      218.93     41.27 o 
  -4   5  17       54.26       84.46     26.66 o 
  -3   5  17      304.76      322.67     36.83 o 
  -2   5  17        4.69       30.40     27.71 o 
  -1   5  17     2496.31     2168.88    108.36 o 
   0   5  17      134.69       95.31     29.86 o 
   1   5  17     1516.45     1546.42     89.16 o 
   2   5  17       58.96      131.34     33.22 o 
   3   5  17      554.96      476.94     59.62 o 
   4   5  17        0.10       40.49     35.44 o 
   5   5  17        7.84        8.13     35.25 o 
  -7   6  17       24.57        8.19     34.13 o 
  -6   6  17       35.60       45.96     33.76 o 
  -5   6  17      429.26      389.77     51.41 o 
  -4   6  17      199.07      190.49     38.56 o 
  -3   6  17      621.54      642.50     58.06 o 
  -2   6  17       93.40       24.97     24.79 o 
  -1   6  17      200.34      262.85     39.72 o 
   0   6  17        7.25       39.49     26.20 o 
   1   6  17       11.95       32.24     24.85 o 
   2   6  17       17.11       32.59     26.20 o 
   3   6  17      468.26      322.91     50.45 o 
   4   6  17        2.09       25.97     58.11 o 
  -6   7  17      116.50      190.75     52.35 o 
  -5   7  17       56.48      131.80     54.10 o 
  -4   7  17        0.51       43.43     28.23 o 
  -3   7  17        4.56        0.00     23.64 o 
  -2   7  17      194.27      276.76     38.17 o 
  -1   7  17       28.95       56.67     41.46 o 
   0   7  17      260.92      380.00     44.83 o 
   1   7  17       44.15       14.23     23.40 o 
   2   7  17       59.17        0.00     21.90 o 
   3   7  17       87.05       52.33     42.07 o 
   4   7  17      130.02      255.16     64.62 o 
  -6   8  17       83.63      109.42     39.36 o 
  -5   8  17        1.40        0.00     30.32 o 
  -4   8  17      157.49      158.93     42.13 o 
  -3   8  17        1.34       29.38     25.97 o 
  -2   8  17       58.42       49.85     27.55 o 
  -1   8  17        0.88       85.02     54.63 o 
   0   8  17        7.39        4.68     24.26 o 
   1   8  17        6.05        0.00     28.09 o 
   2   8  17       19.44       33.77     32.92 o 
   3   8  17        0.02        5.67     35.96 o 
  -5   9  17       44.65        0.00     30.14 o 
  -4   9  17        1.34        0.00     27.35 o 
  -3   9  17       13.78       37.50     51.90 o 
  -2   9  17       16.95        2.84     22.51 o 
  -1   9  17       18.54       12.25     24.18 o 
   0   9  17       88.48       32.29     32.26 o 
   1   9  17      158.81      175.82     60.14 o 
   2   9  17      104.29      123.91     43.04 o 
   3   9  17      129.92      132.70     55.90 o 
  -4  10  17       34.37       45.44     44.42 o 
  -3  10  17      333.88      446.86     60.00 o 
  -2  10  17       16.73       24.13     37.22 o 
  -1  10  17      220.98      212.26     50.58 o 
   0  10  17       27.30       27.00     31.96 o 
   1  10  17       18.52       28.78     45.42 o 
   2  10  17        3.95        0.00     33.71 o 
  -2  11  17        5.24        0.00     31.00 o 
  -1  11  17      428.21      264.70     56.96 o 
   0  11  17       49.07       56.01     42.11 o 
  -6   0  18       33.20       71.82     59.18 o 
  -4   0  18      168.85      212.86     44.41 o 
  -2   0  18      315.07      205.58     69.91 o 
   0   0  18      199.55       78.43     47.11 o 
   2   0  18      182.25      221.80     70.35 o 
   4   0  18      103.52      135.78    116.27 o 
  -7   1  18       51.57       34.03     39.38 o 
  -6   1  18      221.32      247.69     52.55 o 
  -5   1  18      265.76      260.79     42.29 o 
  -4   1  18      281.58      368.86     48.71 o 
  -3   1  18      163.18      131.11     26.01 o 
  -2   1  18        0.37        0.00     33.52 o 
  -1   1  18        2.99        0.00     30.75 o 
   0   1  18       35.29       61.69     31.20 o 
   1   1  18       97.58      198.70     42.91 o 
   2   1  18      341.52      401.26     54.73 o 
   3   1  18      294.24      446.02     62.02 o 
   4   1  18      507.05      456.13     72.44 o 
   5   1  18      138.76      113.54     50.64 o 
  -7   2  18       50.67      210.55     55.87 o 
  -6   2  18       52.01       92.51     40.15 o 
  -5   2  18       87.72      136.40     56.25 o 
  -4   2  18      158.76      127.74     29.19 o 
  -3   2  18      786.28      751.91     49.35 o 
  -2   2  18      188.41      180.66     47.22 o 
  -1   2  18     1785.89     1501.26    106.81 o 
   0   2  18      106.49       62.64     50.37 o 
   1   2  18      997.58     1046.46     84.48 o 
   2   2  18      238.62      304.56     51.33 o 
   3   2  18       13.49       54.47     35.90 o 
   4   2  18        4.20       86.02     39.20 o 
   5   2  18      120.75      133.40     44.77 o 
  -7   3  18      210.29      192.11     74.73 o 
  -6   3  18       12.53       14.91     31.68 o 
  -5   3  18     1064.43      977.65     74.03 o 
  -4   3  18      235.88      258.60     35.96 o 
  -3   3  18      638.45      753.89     57.61 o 
  -2   3  18      265.58      319.40     42.60 o 
  -1   3  18        0.33       56.42     28.86 o 
   0   3  18       32.28      150.89     46.34 o 
   1   3  18      910.26      984.53     79.93 o 
   2   3  18      114.72      146.85     43.17 o 
   3   3  18     1195.83     1037.48     90.63 o 
   4   3  18        8.06       67.13     41.30 o 
   5   3  18      343.29      354.45     62.99 o 
  -7   4  18       23.05      158.76     52.37 o 
  -6   4  18        1.54       27.30     33.63 o 
  -5   4  18       86.59      139.93     40.36 o 
  -4   4  18      233.01      258.52     51.95 o 
  -3   4  18      707.86      662.50     57.56 o 
  -2   4  18     2060.71     2165.79    116.07 o 
  -1   4  18     1754.88     1727.58     93.90 o 
   0   4  18     1956.05     1983.07    102.04 o 
   1   4  18     1156.02     1169.07     89.61 o 
   2   4  18      187.99      443.06     62.46 o 
   3   4  18       36.10      210.87     53.83 o 
   4   4  18       11.51       93.15     45.50 o 
  -6   5  18      291.28      320.61     56.93 o 
  -5   5  18       34.83       26.99     29.71 o 
  -4   5  18      841.47      914.81     72.79 o 
  -3   5  18        0.83       19.50     27.76 o 
  -2   5  18       47.47      122.52     31.13 o 
  -1   5  18        9.00        0.00     23.57 o 
   0   5  18      574.79      531.50     52.39 o 
   1   5  18      107.19      210.82     36.84 o 
   2   5  18      698.08      538.02     93.95 o 
   3   5  18       88.48      140.99     41.99 o 
   4   5  18      412.50      522.58     71.06 o 
  -6   6  18        0.01       17.72     34.14 o 
  -5   6  18        9.74       13.28     26.35 o 
  -4   6  18       98.53        1.95     40.89 o 
  -3   6  18      104.94      116.95     31.93 o 
  -2   6  18      680.36      741.72     61.81 o 
  -1   6  18      196.51      240.41     37.58 o 
   0   6  18      399.32      378.92     66.13 o 
   1   6  18       76.23       45.63     37.94 o 
   2   6  18      101.55      142.35     41.93 o 
   3   6  18       16.66       12.67     31.14 o 
   4   6  18        0.06       26.41     43.83 o 
  -6   7  18       21.25       10.72     35.73 o 
  -5   7  18      116.26      120.94     41.58 o 
  -4   7  18       57.54      155.32     42.12 o 
  -3   7  18       42.23       96.22     55.91 o 
  -2   7  18        6.31        0.00     24.56 o 
  -1   7  18       27.10       17.52     33.98 o 
   0   7  18       99.30      136.87     33.06 o 
   1   7  18      134.57      113.46     34.12 o 
   2   7  18       33.25       50.23     33.09 o 
   3   7  18      144.61      311.35     63.53 o 
  -5   8  18       11.03       31.70     55.03 o 
  -4   8  18        6.61        9.23     28.57 o 
  -3   8  18       54.41       61.50     28.80 o 
  -2   8  18       15.53        0.00     24.60 o 
  -1   8  18      120.71       78.45     34.44 o 
   0   8  18        9.74       27.60     27.78 o 
   1   8  18      133.38      116.44     55.91 o 
   2   8  18       52.35        0.37     45.60 o 
   3   8  18        1.81       28.02     41.42 o 
  -4   9  18       70.61      104.77     42.96 o 
  -3   9  18       39.02        6.83     29.65 o 
  -2   9  18       48.69      120.55     34.75 o 
  -1   9  18        1.17        0.00     27.34 o 
   0   9  18        1.49        0.00     57.93 o 
   1   9  18       50.56       80.71     38.27 o 
   2   9  18       91.67      140.90     66.41 o 
  -3  10  18       97.75       30.23     36.05 o 
  -2  10  18      333.28      302.17     58.01 o 
  -1  10  18       55.76        0.00     30.78 o 
   0  10  18      435.83      496.12     71.52 o 
  -7   0  19      229.76      288.55     88.72 o 
  -5   0  19       74.68      114.30     54.65 o 
  -3   0  19       79.70       45.54     31.89 o 
  -1   0  19      251.63      281.21     73.92 o 
   1   0  19      256.34      346.03     79.35 o 
   3   0  19      303.25      317.25    103.26 o 
  -7   1  19       13.11       28.48     46.38 o 
  -6   1  19       21.05       13.27     33.08 o 
  -5   1  19      490.79      434.99     79.32 o 
  -4   1  19      173.71      222.02     35.54 o 
  -3   1  19      441.21      344.99     46.09 o 
  -2   1  19      124.36      114.10     28.68 o 
  -1   1  19      176.19      364.61     82.91 o 
   0   1  19       14.00       54.96     33.75 o 
   1   1  19        2.77        0.00     30.65 o 
   2   1  19       11.77       22.03     32.51 o 
   3   1  19        0.75       41.70     33.83 o 
   4   1  19       48.19       19.79     33.67 o 
  -7   2  19       21.02        0.00     44.44 o 
  -6   2  19      210.56      359.00     58.90 o 
  -5   2  19       13.56        0.00     33.05 o 
  -4   2  19      126.88      149.01     31.65 o 
  -3   2  19       53.56       98.33     28.40 o 
  -2   2  19      278.45      394.72     43.44 o 
  -1   2  19      224.75      250.61     44.68 o 
   0   2  19      865.12      764.53     76.90 o 
   1   2  19       78.41       51.27     52.62 o 
   2   2  19     1049.90     1145.46     93.87 o 
   3   2  19       20.01        0.00     29.86 o 
   4   2  19      162.17      139.33     47.39 o 
  -7   3  19        0.39        0.00     40.42 o 
  -6   3  19      140.47       59.49     64.29 o 
  -5   3  19        0.65       11.89     35.90 o 
  -4   3  19     1433.96     1254.01     76.19 o 
  -3   3  19        7.36       64.10     33.00 o 
  -2   3  19     2122.19     2258.05    118.80 o 
  -1   3  19       75.98       91.27     29.02 o 
   0   3  19      527.64      545.47     67.11 o 
   1   3  19       32.19      171.30     60.76 o 
   2   3  19       15.29       29.97     31.88 o 
   3   3  19       40.87      115.57     49.32 o 
   4   3  19      242.02      290.68     57.32 o 
  -6   4  19       91.39      116.37     43.99 o 
  -5   4  19       89.78      147.59     49.85 o 
  -4   4  19      100.72      182.29     40.87 o 
  -3   4  19        3.16       51.41     30.41 o 
  -2   4  19      247.91      274.60     41.64 o 
  -1   4  19      393.43      307.60     43.41 o 
   0   4  19      816.51      655.98     68.96 o 
   1   4  19     1039.56     1053.59     92.56 o 
   2   4  19      910.14      961.69     88.26 o 
   3   4  19      406.12      445.76     64.06 o 
   4   4  19       96.26       35.56     39.06 o 
  -6   5  19        1.00       24.22     43.45 o 
  -5   5  19      397.32      368.83     60.59 o 
  -4   5  19       28.31       19.38     28.47 o 
  -3   5  19      855.59      996.19     72.86 o 
  -2   5  19       89.47       49.98     28.68 o 
  -1   5  19      883.35      958.79     74.35 o 
   0   5  19        0.28        6.62     23.15 o 
   1   5  19        8.65       70.10     58.11 o 
   2   5  19       18.14        3.67     26.81 o 
   3   5  19      112.87       83.34     40.67 o 
   4   5  19       35.75      107.61     76.51 o 
  -6   6  19       16.62       18.47     42.56 o 
  -5   6  19       33.47       58.53     37.21 o 
  -4   6  19        3.62       41.84     33.46 o 
  -3   6  19        0.16        0.00     22.16 o 
  -2   6  19        7.62       17.84     24.92 o 
  -1   6  19      213.31      172.39     38.59 o 
   0   6  19       15.00        0.00     22.96 o 
   1   6  19      572.06      668.47     73.93 o 
   2   6  19       58.72       15.35     31.36 o 
   3   6  19      163.73      225.19     61.72 o 
  -5   7  19       47.40       57.74     37.90 o 
  -4   7  19      167.35      100.67     48.31 o 
  -3   7  19       32.68        8.54     26.99 o 
  -2   7  19       35.34       90.96     59.27 o 
  -1   7  19       48.25      114.51     63.29 o 
   0   7  19       48.96       75.99     31.69 o 
   1   7  19       21.06       35.33     32.75 o 
   2   7  19        0.62        4.55     35.43 o 
   3   7  19       34.72       10.56     38.28 o 
  -4   8  19        0.23        0.00     29.19 o 
  -3   8  19        4.18       49.09     34.33 o 
  -2   8  19       40.69       69.10     32.31 o 
  -1   8  19        3.35       58.50     37.15 o 
   0   8  19       60.86       71.09     34.28 o 
   1   8  19        5.07       15.68     37.15 o 
   2   8  19      271.06      193.73     64.07 o 
  -3   9  19       95.19      146.87     44.27 o 
  -2   9  19      159.48      144.99     50.82 o 
  -1   9  19       61.09        0.00     32.37 o 
   0   9  19       38.88       86.38     41.44 o 
   1   9  19        2.62        6.72     39.29 o 
  -6   0  20      248.24      291.89     82.52 o 
  -4   0  20      284.53      221.22     79.21 o 
  -2   0  20       50.28       48.28     45.54 o 
   0   0  20        1.39        0.00     44.89 o 
   2   0  20      356.56      340.86     95.49 o 
   4   0  20      134.42      346.19     85.13 o 
  -6   1  20        0.22        0.00     53.76 o 
  -5   1  20        8.30        0.00     40.25 o 
  -4   1  20      129.41      192.40     44.83 o 
  -3   1  20       79.44      111.84     31.04 o 
  -2   1  20      541.37      749.38     71.18 o 
  -1   1  20      415.57      486.77     62.10 o 
   0   1  20      583.65      515.94     78.94 o 
   1   1  20      221.36      295.91     53.24 o 
   2   1  20      146.42      192.03     54.37 o 
   3   1  20       37.63       30.12     33.59 o 
   4   1  20        3.17       10.70     35.11 o 
  -6   2  20       57.80       55.59     41.88 o 
  -5   2  20      412.10      451.23     55.81 o 
  -4   2  20       76.62       69.26     30.15 o 
  -3   2  20      457.00      506.88     55.18 o 
  -2   2  20       15.86        0.00     34.39 o 
  -1   2  20       60.63      102.75     46.29 o 
   0   2  20       12.57        0.00     28.67 o 
   1   2  20      290.52      354.47     59.99 o 
   2   2  20      128.30      172.85     47.84 o 
   3   2  20      482.20      540.67     74.02 o 
   4   2  20       15.50       72.96     42.49 o 
  -6   3  20        4.52       39.64     45.09 o 
  -5   3  20        5.11       36.52     39.98 o 
  -4   3  20       14.04       19.52     27.04 o 
  -3   3  20      436.99      505.57     58.54 o 
  -2   3  20       56.69       96.34     42.42 o 
  -1   3  20     1932.30     1844.30    127.80 o 
   0   3  20       72.99      122.24     41.69 o 
   1   3  20      648.85      949.85    257.12 o 
   2   3  20       36.65       98.77     52.23 o 
   3   3  20       56.25       69.32     43.00 o 
  -6   4  20      165.06      102.17     53.63 o 
  -5   4  20      285.47      304.97     59.00 o 
  -4   4  20      405.40      410.81     57.01 o 
  -3   4  20      285.23      336.30     47.35 o 
  -2   4  20      102.53      269.96     42.27 o 
  -1   4  20       16.24        5.66     44.69 o 
   0   4  20       19.35       26.57     34.55 o 
   1   4  20      266.86      264.91     51.76 o 
   2   4  20      276.68      226.33     59.06 o 
   3   4  20      293.42      296.00     56.81 o 
  -5   5  20        0.93       46.11     35.82 o 
  -4   5  20       89.81        0.00     28.35 o 
  -3   5  20        0.99       18.79     32.96 o 
  -2   5  20      519.53      408.26     50.35 o 
  -1   5  20       20.16        6.08     23.06 o 
   0   5  20      604.55      622.86     72.11 o 
   1   5  20        4.04        0.00     30.79 o 
   2   5  20      122.59       96.75     49.56 o 
   3   5  20        0.24       47.08     38.65 o 
  -5   6  20       48.51       67.27     45.32 o 
  -4   6  20      199.63      147.48     67.61 o 
  -3   6  20       22.66       39.68     29.49 o 
  -2   6  20       40.21       61.02     32.76 o 
  -1   6  20       15.65       17.52     26.59 o 
   0   6  20        0.11        0.00     30.94 o 
   1   6  20        8.14        9.26     44.43 o 
   2   6  20      294.67      299.88     60.84 o 
  -4   7  20       22.30        0.00     31.41 o 
  -3   7  20       97.13       40.34     36.63 o 
  -2   7  20       28.29      102.67     46.66 o 
  -1   7  20      159.49      194.92     44.21 o 
   0   7  20       36.42       12.21     32.72 o 
   1   7  20       55.41       25.08     33.02 o 
   2   7  20       38.59       80.86     64.09 o 
  -3   8  20       98.62       16.73     33.23 o 
  -2   8  20        2.94       35.23     33.71 o 
  -1   8  20        2.03        0.00     29.39 o 
   0   8  20       16.23       27.15     58.43 o 
   1   8  20       28.83        0.00     40.28 o 
  -5   0  21      222.03      314.48    140.54 o 
  -3   0  21      547.40      540.98     96.97 o 
  -1   0  21      639.46      725.85    131.18 o 
   1   0  21      172.79      121.83     67.95 o 
   3   0  21       96.93      202.87     71.22 o 
  -6   1  21       31.75       41.68     44.89 o 
  -5   1  21       94.57      320.68     70.27 o 
  -4   1  21       19.72       73.48     67.05 o 
  -3   1  21        0.69        0.00     28.91 o 
  -2   1  21        7.11        0.00     35.36 o 
  -1   1  21      137.76      156.65     75.31 o 
   0   1  21      117.02      231.03     48.98 o 
   1   1  21      378.27      436.05     67.85 o 
   2   1  21      199.64      247.34     65.86 o 
   3   1  21      369.29      382.43     66.63 o 
  -6   2  21       53.70      170.96     62.21 o 
  -5   2  21       34.13       78.47     47.78 o 
  -4   2  21      344.56      314.77     45.10 o 
  -3   2  21       33.83        0.00     30.58 o 
  -2   2  21      645.05      744.84     76.30 o 
  -1   2  21       27.28       23.59     27.34 o 
   0   2  21      382.36      214.41     48.29 o 
   1   2  21       17.48       52.71     40.81 o 
   2   2  21        0.02        2.78     51.01 o 
   3   2  21       12.45        0.06     29.99 o 
  -5   3  21        7.91       11.06     41.51 o 
  -4   3  21      103.35      218.52     48.66 o 
  -3   3  21        7.41        0.00     33.66 o 
  -2   3  21       51.84       23.34     33.48 o 
  -1   3  21       21.68       10.65     30.35 o 
   0   3  21      450.34      351.24     56.90 o 
   1   3  21       12.17       31.24     54.31 o 
   2   3  21      423.94      398.80     65.41 o 
   3   3  21        3.24       12.02     33.61 o 
  -5   4  21       61.77       81.65     44.40 o 
  -4   4  21      104.33       50.05     33.90 o 
  -3   4  21      294.05      216.08     68.47 o 
  -2   4  21      151.38      289.29     55.41 o 
  -1   4  21      195.95      202.23     48.33 o 
   0   4  21       55.25       51.98     52.05 o 
   1   4  21       19.79        0.00     28.70 o 
   2   4  21        4.43        2.73     32.51 o 
  -5   5  21      125.41      199.90     50.18 o 
  -4   5  21        0.02       34.86     33.67 o 
  -3   5  21        4.84        8.39     25.83 o 
  -2   5  21        9.58       80.33     39.71 o 
  -1   5  21      150.85       37.55     34.71 o 
   0   5  21        9.80       14.21     31.61 o 
   1   5  21      137.48      119.75     44.90 o 
   2   5  21        5.32       32.74     36.75 o 
  -4   6  21       25.37       48.83     35.69 o 
  -3   6  21      190.84      169.99     58.47 o 
  -2   6  21       35.66        0.00     31.65 o 
  -1   6  21       90.59      149.40     46.42 o 
   0   6  21       26.38       40.85     37.88 o 
   1   6  21       35.36       54.38     43.91 o 
  -3   7  21       11.67       37.75     49.18 o 
  -2   7  21        3.08       13.01     28.20 o 
  -1   7  21       66.34       63.74     39.75 o 
   0   7  21      146.16      167.09     58.70 o 
  -4   0  22      111.27       74.47     59.08 o 
  -2   0  22      843.69     1088.60    140.88 o 
   0   0  22      816.71      813.33    164.18 o 
   2   0  22      265.12      499.21    109.58 o 
  -5   1  22      124.10      328.47     94.86 o 
  -4   1  22      321.31      359.23     74.53 o 
  -3   1  22       93.19      143.09     71.80 o 
  -2   1  22      132.58      301.94     57.66 o 
  -1   1  22        5.82       66.27     52.33 o 
   0   1  22       25.41       71.24     39.95 o 
   1   1  22       26.38        0.00     33.59 o 
   2   1  22      125.15      125.75     88.12 o 
  -5   2  22        6.03        0.00     47.62 o 
  -4   2  22        0.10       78.06     48.03 o 
  -3   2  22      273.29      460.92     65.14 o 
  -2   2  22       50.04       63.65     37.52 o 
  -1   2  22      519.56      407.47     60.56 o 
   0   2  22       47.70       86.19     54.12 o 
   1   2  22      315.47      352.58     62.43 o 
   2   2  22       28.60        0.00     36.42 o 
  -5   3  22      226.54      237.16     83.41 o 
  -4   3  22        7.45       82.50     51.75 o 
  -3   3  22      129.66       35.32     36.91 o 
  -2   3  22        1.20        3.89     28.54 o 
  -1   3  22        0.22        0.00     30.03 o 
   0   3  22        0.31       22.54     38.02 o 
   1   3  22      122.40      121.47     49.63 o 
   2   3  22        1.54       96.68     43.09 o 
  -4   4  22        4.73       75.45     61.68 o 
  -3   4  22       28.19        0.00     30.87 o 
  -2   4  22       65.81      143.19     46.62 o 
  -1   4  22       71.82        0.00     31.73 o 
   0   4  22       97.77       81.82     60.39 o 
   1   4  22      104.35       75.27     42.71 o 
  -4   5  22      126.59       68.32     50.24 o 
  -3   5  22        0.35        0.00     51.23 o 
  -2   5  22       37.18       62.94     40.16 o 
  -1   5  22        0.32       40.88     35.88 o 
   0   5  22       15.15       22.04     44.01 o 
   1   5  22        7.22        0.00     31.70 o 
  -3   6  22        0.03       61.32     49.02 o 
  -2   6  22      151.45       99.17     43.95 o 
  -1   6  22        8.13        0.00     37.55 o 
   0   6  22      179.92      113.98     48.00 o 
  -3   0  23        5.55       26.14     57.23 o 
  -1   0  23      192.19      133.68    145.30 o 
   1   0  23      643.79      660.14    185.11 o 
  -4   1  23      127.39      124.34     57.97 o 
  -3   1  23      413.96      475.56     73.31 o 
  -2   1  23      265.82      227.59     63.01 o 
  -1   1  23      526.71      637.38     86.17 o 
   0   1  23      129.77      225.64     90.21 o 
   1   1  23       46.23       46.25     63.72 o 
  -4   2  23       50.36       72.75     64.15 o 
  -3   2  23        8.76        0.00     36.25 o 
  -2   2  23       34.56       61.74     67.77 o 
  -1   2  23       14.59       41.49     38.35 o 
   0   2  23      224.85      237.89     55.25 o 
   1   2  23       87.97      165.00     88.15 o 
  -4   3  23      132.87       91.65     54.25 o 
  -3   3  23        2.48        0.00     29.04 o 
  -2   3  23      217.11      138.69     87.78 o 
  -1   3  23        6.32       45.89     39.03 o 
   0   3  23       59.43       20.80     35.57 o 
   1   3  23       18.76       81.50     54.40 o 
  -3   4  23        3.97        0.00     37.16 o 
  -2   4  23        1.67        0.00     35.90 o 
  -1   4  23        5.60        9.86     31.43 o 
   0   4  23       19.43        0.00     33.80 o 
  -2   0  24      290.58      395.64    111.60 o 
  -2   1  24      161.50      128.50     50.04 o 
  -1   1  24      121.80      144.51     54.74 o 
  -2   2  24       24.17       96.81     64.26 o 
  -1   2  24       31.44      150.62     51.24 o 
                                                 
